# Supplementary material for: A worldwide research overview of Artificial Proprioception in prosthetics
Source: PLOS Digit Health. 2025 Apr 22;4(4):e0000809. doi: 10.1371/journal.pdig.0000809 (PMC12013951; doi:10.1371/journal.pdig.0000809)
Supplement: S1 Data — (RIS) [file pdig.0000809.s001.ris]

TY  - JOUR
AB  - The first decade and a half of the twenty-first century brought about two major innovations in neuroprosthetics: the development of anthropomorphic robotic limbs that replicate much of the function of a native human armand the refinement of algorithms that decode intended movements from brain activity. However, skilled manipulation of objects requires somatosensory feedback, for which vision is a poor substitute. For upper-limb neuroprostheses to be clinically viable, they must therefore provide for the restoration of touch and proprioception. In this review, I discuss efforts to elicit meaningful tactile sensations through stimulation of neurons in somatosensory cortex. I focus on biomimetic approaches to sensory restoration, which leverage our current understanding about how information about grasped objects is encoded in the brain of intact individuals. I argue that not only can sensory neuroscience inform the development of sensory neuroprostheses, but also that the converse is true: stimulating the brain offers an exceptional opportunity to causally interrogate neural circuits and test hypotheses about natural neural coding.
AU  - Bensmaia, Sliman J.
DA  - 2015/9//
DO  - 10.1098/RSTB.2014.0209
IS  - 1677
KW  - Artificial Limbs*
KW  - Biomimetic Materials
KW  - Bionics
KW  - Feedback
KW  - Hand / innervation*
KW  - Hand / physiology*
KW  - Humans
KW  - MEDLINE
KW  - NCBI
KW  - NIH
KW  - NLM
KW  - National Center for Biotechnology Information
KW  - National Institutes of Health
KW  - National Library of Medicine
KW  - Neuronal Plasticity
KW  - Non-P.H.S.
KW  - PMC4528821
KW  - Perception / physiology*
KW  - Proprioception / physiology
KW  - Prosthesis Design
KW  - PubMed Abstract
KW  - Quadriplegia / physiopathology
KW  - Quadriplegia / psychology
KW  - Quadriplegia / therapy
KW  - Research Support
KW  - Review
KW  - Sensory / physiology
KW  - Sliman J Bensmaia
KW  - Somatosensory Cortex / physiology
KW  - Touch / physiology
KW  - U.S. Gov't
KW  - doi:10.1098/rstb.2014.0209
KW  - pmid:26240424
PB  - Philos Trans R Soc Lond B Biol Sci
PY  - 2015
TI  - Biological and bionic hands: natural neural coding and artificial perception
T2  - Philosophical transactions of the Royal Society of London. Series B, Biological sciences
UR  - https://pubmed.ncbi.nlm.nih.gov/26240424/
VL  - 370
ER  -
TY  - JOUR
AB  - Bionic prostheses have restorative potential. However, the complex interplay between intuitive motor control, proprioception, and touch that represents the hallmark of human upper limb function has not been revealed. Here, we show that the neurorobotic fusion of touch, grip kinesthesia, and intuitive motor control promotes levels of behavioral performance that are stratified toward able-bodied function and away from standard-of-care prosthetic users. This was achieved through targeted motor and sensory reinnervation, a closed-loop neural-machine interface, coupled to a noninvasive robotic architecture. Adding touch to motor control improves the ability to reach intended target grasp forces, find target durometers among distractors, and promote prosthetic ownership. Touch, kinesthesia, and motor control restore balanced decision strategies when identifying target durometers and intrinsic visuomotor behaviors that reduce the need to watch the prosthetic hand during object interactions, which frees the eyes to look ahead to the next planned action. The combination of these three modalities also enhances error correction performance. We applied our unified theoretical, functional, and clinical analyses, enabling us to define the relative contributions of the sensory and motor modalities operating simultaneously in this neural-machine interface. This multiperspective framework provides the necessary evidence to show that bionic prostheses attain more human-like function with effective sensory-motor restoration.
AU  - Marasco, Paul D.
AU  - Hebert, Jacqueline S.
AU  - Sensinger, Jonathon W.
AU  - Beckler, Dylan T.
AU  - Thumser, Zachary C.
AU  - Shehata, Ahmed W.
AU  - Williams, Heather E.
AU  - Wilson, Kathleen R.
DA  - 2021/9//
DO  - 10.1126/SCIROBOTICS.ABF3368/SUPPL_FILE/SCIROBOTICS.ABF3368_SM.PDF
IS  - 58
PB  - American Association for the Advancement of Science
PY  - 2021
TI  - Neurorobotic fusion of prosthetic touch, kinesthesia, and movement in bionic upper limbs promotes intrinsic brain behaviors
T2  - Science Robotics
UR  - https://www.science.org/doi/10.1126/scirobotics.abf3368
VL  - 6
ER  -
TY  - JOUR
AB  - While neurostimulation technologies are rapidly approaching clinical applications for sensorimotor disorders, the impact of electrical stimulation on network dynamics is still unknown. Given the high degree of shared processing in neural structures, it is critical to understand if neurostimulation affects functions that are related to, but not targeted by, the intervention. Here, we approach this question by studying the effects of electrical stimulation of cutaneous afferents on unrelated processing of proprioceptive inputs. We recorded intraspinal neural activity in four monkeys while generating proprioceptive inputs from the radial nerve. We then applied continuous stimulation to the radial nerve cutaneous branch and quantified the impact of the stimulation on spinal processing of proprioceptive inputs via neural population dynamics. Proprioceptive pulses consistently produce neural trajectories that are disrupted by concurrent cutaneous stimulation. This disruption propagates to the somatosensory cortex, suggesting that electrical stimulation can perturb natural information processing across the neural axis.
AU  - Katic Secerovic, Natalija
AU  - Balaguer, Josep Maria
AU  - Gorskii, Oleg
AU  - Pavlova, Natalia
AU  - Liang, Lucy
AU  - Ho, Jonathan
AU  - Grigsby, Erinn
AU  - Gerszten, Peter C.
AU  - Karal-ogly, Dzhina
AU  - Bulgin, Dmitry
AU  - Orlov, Sergei
AU  - Pirondini, Elvira
AU  - Musienko, Pavel
AU  - Raspopovic, Stanisa
AU  - Capogrosso, Marco
DA  - 2024/2//
DO  - 10.1016/J.CELREP.2024.113695/ATTACHMENT/1E023F0B-E0C1-4D27-B0BA-6B80058BC92E/MMC2.PDF
IS  - 2
KW  - CP: Neuroscience
KW  - electrical stimulation
KW  - manifold
KW  - neural population dynamics
KW  - somatosensory cortex
KW  - spinal cord
KW  - spinal sensorimotor computations
PB  - Elsevier B.V.
PY  - 2024
TI  - Neural population dynamics reveals disruption of spinal circuits’ responses to proprioceptive input during electrical stimulation of sensory afferents
T2  - Cell Reports
UR  - http://www.cell.com/article/S2211124724000238/fulltext
UR  - http://www.cell.com/article/S2211124724000238/abstract
UR  - https://www.cell.com/cell-reports/abstract/S2211-1247(24)00023-8
VL  - 43
ER  -
TY  - JOUR
AB  - To effortlessly complete an intentional movement, the brain needs feedback from the body regarding the movement's progress. This largely nonconscious kinesthetic sense helps the brain to learn relationships between motor commands and outcomes to correct movement errors. Prosthetic systems for restoring function have predominantly focused on controlling motorized joint movement. Without the kinesthetic sense, however, these devices do not become intuitively controllable. We report a method for endowing human amputees with a kinesthetic perception of dexterous robotic hands. Vibrating the muscles used for prosthetic control via a neural-machine interface produced the illusory perception of complex grip movements. Within minutes, three amputees integrated this kinesthetic feedback and improved movement control. Combining intent, kinesthesia, and vision instilled participants with a sense of agency over the robotic movements. This feedback approach for closed-loop control opens a pathway to seamless integration of minds and machines.
AU  - Marasco, Paul D.
AU  - Hebert, Jacqueline S.
AU  - Sensinger, Jon W.
AU  - Shell, Courtney E.
AU  - Schofield, Jonathon S.
AU  - Thumser, Zachary C.
AU  - Nataraj, Raviraj
AU  - Beckler, Dylan T.
AU  - Dawson, Michael R.
AU  - Blustein, Dan H.
AU  - Gill, Satinder
AU  - Mensh, Brett D.
AU  - Granja-Vazquez, Rafael
AU  - Newcomb, Madeline D.
AU  - Carey, Jason P.
AU  - Orzell, Beth M.
DA  - 2018/3//
DO  - 10.1126/SCITRANSLMED.AAO6990/SUPPL_FILE/AAO6990_SM.PDF
IS  - 432
PB  - American Association for the Advancement of Science
PY  - 2018
SP  - 6990
EP  - 6990
TI  - Illusory movement perception improves motor control for prosthetic hands
T2  - Science Translational Medicine
UR  - https://www.science.org/doi/10.1126/scitranslmed.aao6990
VL  - 10
ER  -
TY  - JOUR
AB  - <h2>Summary</h2><p>Peripheral nerve stimulation in amputees achieved the restoration of touch, but not proprioception, which is critical in locomotion. A plausible reason is the lack of means to artificially replicate the complex activity of proprioceptors. To uncover this, we coupled neuromuscular models from ten subjects and nerve histologies from two implanted amputees to develop ProprioStim: a framework to encode proprioception by electrical evoking neural activity in close agreement with natural proprioceptive activity.</p><p>We demonstrated its feasibility through non-invasive stimulation on seven healthy subjects comparing it with standard linear charge encoding. Results showed that ProprioStim multichannel stimulation was felt more natural, and hold promises for increasing accuracy in knee angle tracking, especially in future implantable solutions<i>.</i> Additionally, we quantified the importance of realistic 3D-nerve models against extruded models previously adopted for further design and validation of novel neurostimulation encoding strategies.</p><p>ProprioStim provides clear guidelines for the development of neurostimulation policies restoring natural proprioception.</p>
AU  - Cimolato, Andrea
AU  - Ciotti, Federico
AU  - Kljajić, Jelena
AU  - Valle, Giacomo
AU  - Raspopovic, Stanisa
DA  - 2023/3//
DO  - 10.1016/J.ISCI.2023.106248
IS  - 3
KW  - Behavioral neuroscience
KW  - Bioelectronics
KW  - Clinical neuroscience
PB  - Elsevier
PY  - 2023
TI  - Symbiotic electroneural and musculoskeletal framework to encode proprioception via neurostimulation: ProprioStim
T2  - iScience
UR  - http://www.cell.com/article/S2589004223003255/fulltext
UR  - http://www.cell.com/article/S2589004223003255/abstract
UR  - https://www.cell.com/iscience/abstract/S2589-0042(23)00325-5
VL  - 26
ER  -
TY  - JOUR
AB  - Evidence indicates that user acceptance of modern artificial limbs by amputees would be significantly enhanced by a system that provides appropriate, graded, distally referred sensations of touch and joint movement, and that the functionality of limb prostheses would be improved by a more natural control mechanism. We have recently demonstrated that it is possible to implant electrodes within individual fascicles of peripheral nerve stumps in amputees, that stimulation through these electrodes can produce graded, discrete sensations of touch or movement referred to the amputee's phantom hand, and that recordings of motor neuron activity associated with attempted movements of the phantom limb through these electrodes can be used as graded control signals. We report here that this approach allows amputees to both judge and set grip force and joint position in an artificial arm, in the absence of visual input, thus providing a substrate for better integration of the artificial limb into the amputee's body image. We believe this to be the first demonstration of direct neural feedback from and direct neural control of an artificial arm in amputees. © 2005 IEEE.
AU  - Dhillon, Gurpreet Singh
AU  - Horch, Kenneth W.
DA  - 2005/12//
DO  - 10.1109/TNSRE.2005.856072
IS  - 4
KW  - Peripheral nerve implant
KW  - Prosthetic limb control
KW  - Sensory feedback
PY  - 2005
SP  - 468
EP  - 472
TI  - Direct neural sensory feedback and control of a prosthetic arm
T2  - IEEE Transactions on Neural Systems and Rehabilitation Engineering
VL  - 13
ER  -
TY  - JOUR
AB  - In addition to being a prerequisite for many activities of daily living, the ability to maintain steady upright standing is a relevant model to study sensorimotor integrative function. Upright standing requires managing multimodal sensory inputs to produce finely tuned motor output that can be adjusted to accommodate changes in standing conditions and environment. The sensory information used for postural control mainly arises from the vestibular system of the inner ear, vision, and proprioception. Proprioception (sense of body position and movement) encompasses signals from mechanoreceptors (propriocep-tors) located in muscles, tendons, and joint capsules. There is general agreement that proprioception signals from leg muscles provide the primary source of information for postural control. This is because of their exquisite sensitivity to detect body sway during unperturbed upright standing that mainly results from variations in leg muscle length induced by rotations around the ankle joint. However, aging is associated with alterations of muscle spindles and their neural pathways, which induce a decrease in the sensitivity, acuity, and integration of the proprioceptive signal. These alterations promote changes in postural control that reduce its efficiency and thereby may have deleterious consequences for the functional independence of an individual. This narrative review provides an overview of how aging alters the proprioceptive signal from the legs and presents compelling evidence that these changes modify the neural control of upright standing.
AU  - Henry, Mélanie
AU  - Baudry, Stéphane
DA  - 2019/8//
DO  - 10.1152/JN.00067.2019/ASSET/IMAGES/LARGE/Z9K0071951360003.JPEG
IS  - 2
KW  - Balance
KW  - Ia afferents
KW  - Muscle spindles
KW  - Proprioception
KW  - Upright standing
PB  - American Physiological Society
PY  - 2019
SP  - 525
EP  - 538
TI  - Age-related changes in leg proprioception: Implications for postural control
T2  - Journal of Neurophysiology
UR  - https://journals.physiology.org/doi/10.1152/jn.00067.2019
VL  - 122
ER  -
TY  - JOUR
AB  - This paper aimed to develop and evaluate an environment-aware locomotion mode recognition system for volitional control of powered artificial legs. A portable terrain recognition (TR) module, consisting of an inertia measurement unit and a laser distance meter, was built to identify the type of terrain in front of the wearer while walking. A decision tree was used to classify the terrain types and provide either coarse or refined information about the walking environment. Then, the obtained environmental information was modeled as a priori probability and was integrated with a neuromuscular-mechanical-fusion-based locomotion mode (LM) recognition system. The designed TR module and environmental-aware LM recognition system was evaluated separately on able-bodied subjects and a transfemoral amputee online. The results showed that the TR module provided high quality environmental information: TR accuracy is above 98% and terrain transitions are detected over 500 ms before the time required to switch the prosthesis control mode. This enabled smooth locomotion mode transitions for the wearers. The obtained environmental information further improved the performance of LM recognition system, regardless of whether coarse or refined information was used. In addition, the environment-aware LM recognition system produced reliable online performance when the TR output was relatively noisy, which indicated the potential of this system to operate in unconstructed environment. This paper demonstrated that environmental information should be considered for operating wearable lower limb robotic devices, such as prosthetics and orthotics.
AU  - Liu, Ming
AU  - Wang, Ding
AU  - Helen Huang, He
DA  - 2016/4//
DO  - 10.1109/TNSRE.2015.2420539
IS  - 4
KW  - A priori probability
KW  - locomotion mode recognition
KW  - prosthetics and orthotics
KW  - terrain recognition
PB  - Institute of Electrical and Electronics Engineers Inc.
PY  - 2016
SP  - 434
EP  - 443
TI  - Development of an Environment-Aware Locomotion Mode Recognition System for Powered Lower Limb Prostheses
T2  - IEEE Transactions on Neural Systems and Rehabilitation Engineering
VL  - 24
ER  -
TY  - JOUR
AB  - The human–prosthesis interface is one of the most complicated challenges facing the field of prosthetics, despite substantive investments in research and development by researchers and clinicians around the world. The journal of the International Society for Prosthetics and Orthotics, Prosthetics and Orthotics International, has contributed substantively to the growing body of knowledge on this topic. In celebrating the 50th anniversary of the International Society for Prosthetics and Orthotics, this narrative review aims to explore how human–prosthesis interfaces have changed over the last five decades; how research has contributed to an understanding of interface mechanics; how clinical practice has been informed as a result; and what might be potential future directions. Studies reporting on comparison, design, manufacturing and evaluation of lower limb prosthetic sockets, and osseointegration were considered. This review demonstrates that, over the last 50 years, clinical research has improved our understanding of socket designs and their effects; however, high-quality research is still needed. In particular, there have been advances in the development of volume and thermal control mechanisms with a few designs having the potential for clinical application. Similarly, advances in sensing technology, soft tissue quantification techniques, computing technology, and additive manufacturing are moving towards enabling automated, data-driven manufacturing of sockets. In people who are unable to use a prosthetic socket, osseointegration provides a functional solution not available 50 years ago. Furthermore, osseointegration has the potential to facilitate neuromuscular integration. Despite these advances, further improvement in mechanical features of implants, and infection control and prevention are needed.
AU  - Safari, Reza
DA  - 2020/12//
DO  - 10.1177/0309364620969226/ASSET/IMAGES/LARGE/10.1177_0309364620969226-FIG2.JPEG
IS  - 6
KW  - Artificial limbs
KW  - bone-anchored prosthesis
KW  - lower extremity
KW  - prosthesis design
KW  - prosthesis fitting
PB  - SAGE Publications Inc.
PY  - 2020
SP  - 384
EP  - 401
TI  - Lower limb prosthetic interfaces: Clinical and technological advancement and potential future direction
T2  - Prosthetics and Orthotics International
UR  - https://journals.sagepub.com/doi/full/10.1177/0309364620969226
VL  - 44
ER  -
TY  - JOUR
AB  - The boundaries once faced by individuals with amputations are quickly being overcome through biotechnology. Although there are currently no prosthetics capable of replicating anatomic function, there have been radical advancements in prosthetic technology, medical science, and rehabilitation in the past 30 years, vastly improving functional mobility and quality of life for individuals with lower-limb amputations. What once seemed impossible is rapidly becoming reality. The future seems limitless, and the replication of anatomic function now seems possible.
AU  - Laferrier, Justin Z.
AU  - Gailey, Robert
DA  - 2010/2//
DO  - 10.1016/J.PMR.2009.08.003
IS  - 1
KW  - Activities of Daily Living
KW  - Amputation
KW  - Amputees / rehabilitation*
KW  - Artificial Limbs*
KW  - Biomechanical Phenomena
KW  - Electronics
KW  - Ergonomics
KW  - Humans
KW  - Joint Prosthesis*
KW  - Justin Z Laferrier
KW  - Leg Length Inequality / rehabilitation
KW  - Leg*
KW  - MEDLINE
KW  - Medical
KW  - NCBI
KW  - NIH
KW  - NLM
KW  - National Center for Biotechnology Information
KW  - National Institutes of Health
KW  - National Library of Medicine
KW  - Osseointegration
KW  - Prosthesis Design
KW  - Prosthesis Fitting
KW  - PubMed Abstract
KW  - Quality of Life
KW  - Review
KW  - Robert Gailey
KW  - Surgical
KW  - doi:10.1016/j.pmr.2009.08.003
KW  - pmid:19951780
PB  - Phys Med Rehabil Clin N Am
PY  - 2010
SP  - 87
EP  - 110
TI  - Advances in lower-limb prosthetic technology
T2  - Physical medicine and rehabilitation clinics of North America
UR  - https://pubmed.ncbi.nlm.nih.gov/19951780/
VL  - 21
ER  -
TY  - GEN
AB  - A limited understanding of activity levels and functional status in people with lower limb amputation can adversely impact the healthcare delivery and the individual’s quality of life. Current methods to fit prosthetic limbs and evaluate their impact are limited to in-clinic evaluations, restricting the ability to monitor patient’s use and activity levels at home. This problem could be addressed by finding the right tools to understand how amputees use their prostheses in the real-world.
Wearable monitoring sensors have the capacity to complement the standard outcomes measures in current prosthetic care by providing clinicians with objective information about users’ physical behaviours and participation in the community. Sensor-based information is important to clinicians to inform both evidence-based component selection and goal setting during rehabilitation, including the justifications of clinical decisions.
Information from monitoring sensors can provide valuable evidence-based insights, enhancing clinicians’ evaluation capabilities. However, meaningful information from monitoring devices that are relevant to the needs of clinicians in prosthetic care is yet to be determined.  To date, step count is almost the only reported information from real-world monitoring technologies used in people with lower-limb amputation. This information may not be reliable determinant for clinicians to make clinical decisions. There is therefore a need to involve healthcare professionals in understanding their views of information obtained from monitoring technologies used in prosthetic care.
AIM
The overall aims of the study were to obtain relevant physical behaviour information from wearable monitoring sensors to support clinical decision-making in lower-limb prosthetic care and test the feasibility of providing this information to clinicians.
METHODS
A three-phase sequential mixed methods design was employed. The first phase used a qualitative interview involving seven clinicians. This phase explored clinicians’ view on the need for monitoring sensors, identifying important clinical information from wearable monitoring sensors and discussing effective presentation methods to enhance clinical decisions and improve treatment for prosthesis users. The second phase involved a pilot study with ten lower-limb amputees to the feasibility of using the activPAL device for data collection in both transfemoral and transtibial populations to gather real-world physical behaviour data and validate shank-worn algorithm and non-wear time algorithm from the activPAL. Additionally, the collected data was triangulated with interview results to create visualisations that could provide valuable feedback to aid clinicians. 
The third phase involved a trial to evaluate the feasibility and acceptance of providing physical behaviour information of prosthesis users to clinicians. This study presented visual graphs of physical behaviour data from seven lower-limb amputee to seven clinicians for feedback in their clinical process. A mixed method exploratory research approach used questionnaire and open-ended questions to evaluate the feasibility and acceptance of the visualisation system.
RESULTS
The results from study one indicated that clinicians found several key metrics from monitoring devices useful, including step count, cadence, wear and non-wear time, type of activity, sedentary time, time spent doing activity, distance travelled, Energy (MET) used in activity. This information can be effectively presented in a visual system to support routine prosthetic care
Study Two confirmed the feasibility of using the activPAL device to measure physical behavior outcomes in both transfemoral and transtibial prosthesis users. Twenty sets of data were collected from ten patients without any losses, demonstrating that thigh-worn sensor can produce outcomes in posture classifications, cadence, sit-to-stand, and stepping activities, while shank-worn sensor could produce outcomes in non-wear prosthesis time from both lower-limb populations for durations longer than 2 hours from both lower-limb populations. This highlights the clinical significance of wear and non-wear time and can be successfully measured using an activPAL sensor. 
The final study evaluated the feasibility and acceptance of providing physical behavior data to clinicians, showing that visual graphs of physical activity from seven amputees could offer objective, detailed insights into amputees' physical behaviours, significantly beyond what is currently possible with traditional methods.
CONCLUSION 
Wearable monitoring technologies can significantly enhance the understanding of lower-limb prosthesis usage in real-world environments. By providing clinicians with access to detailed, objective data, this approach supports more informed decision-making, potentially leading to personalised and effective prosthetic care. Future research, as proposed in the third phase, will further explore the clinical implications of integrating such technologies into routine prosthetic care.
AU  - Patricks, Victoria
DA  - 2024/11//
PY  - 2024
TI  - The Use Of Real-world Physical Behaviour Information To Support Clinical Decision-making Process In Lower-limb Prosthetic Care
UR  - https://salford-repository.worktribe.com/output/3401891
UR  - https://salford-repository.worktribe.com/output/3401891.abstract
ER  -
TY  - JOUR
AB  - Purpose: The high rates of prosthesis abandonment can be attributed especially to the lack of functionality and the absence of a sensory feedback system capable of providing tactile information. Transcutaneous electrical stimulation (TENS) is a promising method for evoking tactile sensations in phantom limbs, despite the absence of well-defined protocols for determining stimulation parameters and methods for evaluating the evoked sensations. The present study conducts a psychophysical assessment of the sensations elicited by varying amplitudes and frequencies of stimulation in amputee volunteers. Methods: Three volunteers with acquired amputations participated in three experiments where the current amplitude was kept constant, proportionate to their sensation and pain thresholds within each block. The block consists of 25 frequencies modulated between 5 and 125 Hz in an incremental and decremental manner. Sensory perception was assessed by evaluating (i) sensation location, (ii) sensation intensity, (iii) perception of frequency variation, and (iv) type of sensation. Results: The experiments show that stimulation amplitudes greater than 80% of the pain threshold are required to properly evoke referred sensations. The perception of intensity varies among individuals and is influenced by both the stimulation amplitude and the frequency variation. There is a tendency for better differentiation of low frequencies, which evoke discrete sensations, than high frequencies, above 50 Hz, which are related to continuous sensations. Conclusion: The paper presents a psychophysical protocol that highlights significant individual differences in perception very correlated to stimulation amplitude and frequency, as well as the stimulation site. Such variations must be considered when designing protocols for sensory feedback.
AU  - Mello, Júlia Nepomuceno
AU  - Garcia, Mariane Rodrigues
AU  - da Costa, Ana Clara Pereira Resende
AU  - Soares, Alcimar Barbosa
DA  - 2025/3//
DO  - 10.1007/S42600-024-00385-0/METRICS
IS  - 1
KW  - Amputee
KW  - Phantom Limb
KW  - Prostheses
KW  - Psychophysics
KW  - Sensory feedback
KW  - Transcutaneous electrical nerve stimulation
PB  - Springer Science and Business Media Deutschland GmbH
PY  - 2025
SP  - 1
EP  - 16
TI  - Towards optimum amplitude and frequency of electrotactile stimulation in amputee for effective somatotopic sensory feedback
T2  - Research on Biomedical Engineering
UR  - https://link.springer.com/article/10.1007/s42600-024-00385-0
VL  - 41
ER  -
TY  - JOUR
AB  - Finding a balance between adaptability for unexpected or non-standard movements and repeatability for cyclic standard movements is a known control challenge for active lower-limb prostheses. This study integrates a volitional electromyography (EMG)-driven musculoskeletal model controller with a finite-state machine impedance controller. During the stance phase, the hybrid controller is activated, and during the swing phase, it functions as a position controller. To provide a seamless transition to the swing phase of the gait, the controller first runs in hybrid mode until it validates that the foot is entirely off the ground. The Gastrocnemius and Tibialis Anterior muscles were modeled using a Hill-type muscle model to function around an ankle joint. The system uses input from ankle sensors and EMG data from antagonist muscle pairs to activate the muscle models. In addition, muscle parameters within the model are optimized using a surrogate-based optimization technique to improve the neuromuscular model controller's performance and responsiveness. A transtibial amputation participant assessed the hybrid controller online for various activities, including ambulation on level ground, stairs, and ramps, using EMG signals from the residual limb as input. Combined with the impedance controller, the EMG control showed exceptional efficiency and repeatability, particularly for stair ascent, stair descent, and ramp descent. Moreover, according to user feedback, the user felt more involved and capable of using their muscles to control the motion, which improved their overall sensation of stability and control during these activities. The hybrid controller functioned more like an impedance controller during ramp ascents and walking on level terrain.
AU  - Abdelbar, M.
AU  - Sverrisson, Atli Orn
AU  - Briem, Kristin
AU  - Lecomte, Christophe
AU  - Brynjolfsson, Sigureur
DO  - 10.1109/ACCESS.2024.3485570
KW  - Direct myoelectric control
KW  - electromyography (EMG)
KW  - model-based design (MBD)
KW  - neuromuscular model (NM)
KW  - prosthesis control
KW  - surrogate-based optimization (SBO)
PB  - Institute of Electrical and Electronics Engineers Inc.
PY  - 2024
TI  - A Hybrid Controller Integrating Finite-State Impedance and Electromyography-Driven Musculoskeletal Model for Robotic Active Ankle Prostheses: A Case Study
T2  - IEEE Access
ER  -
TY  - JOUR
AB  - Electromyography (EMG) is a measure of muscular electrical activity and is used in many clinical/biomedical disciplines and modern human computer interaction. Myo-electric prosthetics analyze and classify the electrical signals recorded from the residual limb. The classified output is then used to control the position of motors in a robotic hand and a movement is produced. The aim of this project is to develop a low-cost and effective myo-electric prosthetic hand that would meet the needs of amputees in developing countries. The proposed prosthetic hand should be able to accurately classify five different patterns (gestures) using EMG recordings from three muscles and control a robotic hand accordingly. The robotic hand is composed of two servo motors allowing for two degrees of freedom. After establishing an efficient signal acquisition and amplification system, EMG signals were thoroughly analyzed in the frequency and time domain. Features were extracted from both domains and a shallow neural network was trained on the two sets of data. Results yielded an average classification accuracy of 97.25% and 95.85% for the time and frequency domains respectively. Furthermore, results showed a faster computation and response for the time domain analysis; hence, it was adopted for the classification system. A wrist rotation mechanism was designed and tested to add significant functionality to the prosthetic. The mechanism is controlled by two of the five gestures, one for each direction. Which added a third degree of freedom to the overall design. Finally, a tactile sensory feedback system which uses force sensors and vibration motors was developed to enable sensation of the force inflicted on the hand for the user.
AU  - Diab, Mosab
AU  - Mohammed, Ashraf
AU  - Jiang, Yinlai
DA  - 2024/11//
PY  - 2024
TI  - Development of a Low-Cost Prosthetic Hand Using Electromyography and Machine Learning
UR  - https://arxiv.org/abs/2411.15533v1
ER  -
TY  - JOUR
AB  - Compared to traditional lower-limb prostheses (LLPs), intelligent LLPs are more versatile devices with emerging technologies, such as microcontrollers and user-controlled interfaces (UCIs). As emerging technologies allow a higher level of automation and more involvement from wearers in the LLP setting adjustments, the previous framework established to study human factors elements that affect wearer-LLP interaction may not be sufficient to understand the new elements (e.g., transparency) and dynamics in this interaction. In addition, the increased complexity of interaction amplifies the limitations of the traditional evaluation approaches of wearer-LLP interaction. Therefore, to ensure wearer acceptance and adoption, from a human factors perspective, we propose a new framework to introduce elements and usability requirements for the wearer-LLP interaction. This paper organizes human factors elements that appear with the development of intelligent LLP technologies into three aspects: wearer, device, and task by using a classic model of the human-machine systems. By adopting Nielsen's five usability requirements, we introduce learnability, efficiency, memorability, use error, and satisfaction into the evaluation of wearer-LLP interaction. We identify two types of wearer-LLP interaction. The first type, direct interaction, occurs when the wearer continuously interacts with the intelligent LLP (primarily when the LLP is in action); the second type, indirect interaction, occurs when the wearer initiates communication with the LLP usually through a UCI to address the current or foreseeable challenges. For each type of interaction, we highlight new elements, such as device transparency and prior knowledge of the wearer with the UCI. In addition, we redefine the usability goals of two types of wearer-LLP interaction with Nelson's five usability requirements and review methods to evaluate the interaction. Researchers and designers for intelligent LLPs should consider the new device elements that may additionally influence wearers' acceptance and the need to interpret findings within the constraints of the specific wearer and task characteristics. The proposed framework can also be used to organize literature and identify gaps for future directions. By adopting the holistic usability requirements, findings across empirical studies can be more comparable. At the end of this paper, we discuss research trends and future directions in the human factors design of intelligent LLPs.
AU  - Bai, Xiaolu
AU  - Yuan, Jing
AU  - Liu, Ming
AU  - Huang, He
AU  - Feng, Jing
DA  - 2024/12//
DO  - 10.1186/S12984-024-01475-X/TABLES/1
IS  - 1
KW  - Emerging technologies
KW  - Human factors
KW  - Human-machine interaction
KW  - Lower-limb prosthesis
PB  - BioMed Central
PY  - 2024
SP  - 187
EP  - 187
TI  - Human factors considerations of Interaction between wearers and intelligent lower-limb prostheses: a prospective discussion
T2  - Journal of neuroengineering and rehabilitation
UR  - https://jneuroengrehab.biomedcentral.com/articles/10.1186/s12984-024-01475-x
VL  - 21
ER  -
TY  - JOUR
AU  - Chowdhury, Nabeel Hasan
AU  - Schramfield, Susan
AU  - Pariseau, Patrick
AU  - Tyler, Dustin James
DA  - 2024/12//
DO  - 10.1101/2024.12.05.24318338
PB  - Cold Spring Harbor Laboratory Press
PY  - 2024
SP  - 2024.12.05.24318338
EP  - 2024.12.05.24318338
TI  - Direct Prosthesis Force Control with Tactile Feedback May Connect with the Internal Model
T2  - medRxiv
UR  - https://www.medrxiv.org/content/10.1101/2024.12.05.24318338v2
UR  - https://www.medrxiv.org/content/10.1101/2024.12.05.24318338v2.abstract
ER  -
TY  - JOUR
AB  - Objective: To investigate the effectiveness of exercise interventions to improve gait and balance in individuals with lower limb amputations. Methods: A systematic search was conducted on the PubMed, Scopus, Web of Science, SPORTDiscuss, and CINAHL databases until January 2022. Only randomized control trials that evaluated adults (>18 years old) with lower limb amputations and compared any exercise intervention with a traditional prosthetic training were included in the study. Two independent researchers screened articles for inclusion, extracted data, and evaluated the methodological quality of the trials. Findings were summarized and meta-analysis was conducted. Results: Fifteen randomized clinical trials with 594 participants were included in the study and 12 in quantitative synthesis. Meta-analysis indicates that exercise interventions significantly improved walking distance measured with the 2-Minute Walking Test compared to traditional training (mean difference-MD: 8.38, 95% CI: 2.54−14.23; P < 0.01). Gait speed performance also significantly improved after exercise interventions compared to traditional training (MD: 0.10, 95% CI, 0.03−0.16, P <0.01). Meta-analysis of exercise interventions compared to traditional training on the Locomotor Capabilities Index, Timed Up and Go, and Activities-specific Balance Confidence did not show a statistically significant difference (P > 0.05). However, the qualitative analysis demonstrated significant improvement in balance performance after different exercise interventions and traditional training. The studies demonstrated overall good methodological quality. Conclusion: Specific exercise interventions are more effective than traditional prosthetic training to improve walking speed and walking distance among people with lower limb amputation. Findings on balance outcomes are inconsistent and deserve further exploration.
AU  - Abou, Libak
AU  - Fliflet, Alexander
AU  - Zhao, Luqi
AU  - Du, Yiting
AU  - Rice, Laura
DA  - 2022/7//
DO  - 10.1177/02692155221086204/ASSET/IMAGES/LARGE/10.1177_02692155221086204-FIG3.JPEG
IS  - 7
KW  - Exercise
KW  - amputation
KW  - gait
KW  - lower extremity
KW  - postural control
PB  - SAGE Publications Ltd
PY  - 2022
SP  - 857
EP  - 872
TI  - The Effectiveness of Exercise Interventions to Improve Gait and Balance in Individuals with Lower Limb Amputations: A Systematic Review and Meta-analysis
T2  - Clinical Rehabilitation
UR  - https://journals.sagepub.com/doi/full/10.1177/02692155221086204
VL  - 36
ER  -
TY  - JOUR
AB  - The aim of this study was to determine the function of visual afference in postural control in Parkinson patients. We enrolled 29 patients and 30 healthy controls. The stabilometry test was performed for posture and balance and Romberg ratio coefficients were calculated. In addition, the Berg Balance Scale and the 6-Minute Walking Test were administered to assess balance and functional exercise capacity; the Unified Parkinson’s Disease Rating Scale was used to determine the stage of the disease; and the Short Form (SF)-36 Health Survey was given to collect information on quality of life. Results: significantly longer Center of Pressure (CoP) sway lengths were observed in the parkinson group. The Romberg index for CoP length of sway in parkinson patients was 94.3 ± 19.3%, versus 147.4 ± 120.6% for the control group. (p = 0.025). Conclusion: Parkinson patients use the increase in CoP sway length and ellipse area to stabilize their balance and sight does not facilitate static postural control as in healthy subjects.
AU  - Paolucci, Teresa
AU  - Iosa, Marco
AU  - Morone, Giovanni
AU  - Fratte, Matteo Delle
AU  - Paolucci, Stefano
AU  - Saraceni, Vincenzo M.
AU  - Villani, Ciro
DA  - 2018/8//
DO  - 10.1007/S10072-018-3423-1
IS  - 8
KW  - Aged
KW  - Analysis of Variance
KW  - Case-Control Studies
KW  - Ciro Villani
KW  - Female
KW  - Humans
KW  - MEDLINE
KW  - Male
KW  - Marco Iosa
KW  - Middle Aged
KW  - NCBI
KW  - NIH
KW  - NLM
KW  - National Center for Biotechnology Information
KW  - National Institutes of Health
KW  - National Library of Medicine
KW  - Parkinson Disease / complications*
KW  - Postural Balance / physiology*
KW  - Posture / physiology*
KW  - PubMed Abstract
KW  - Retrospective Studies
KW  - Sensation Disorders / diagnosis*
KW  - Sensation Disorders / etiology*
KW  - Severity of Illness Index
KW  - Teresa Paolucci
KW  - Visual Analog Scale
KW  - doi:10.1007/s10072-018-3423-1
KW  - pmid:29737443
PB  - Neurol Sci
PY  - 2018
SP  - 1355
EP  - 1360
TI  - Romberg ratio coefficient in quiet stance and postural control in Parkinson's disease
T2  - Neurological sciences : official journal of the Italian Neurological Society and of the Italian Society of Clinical Neurophysiology
UR  - https://pubmed.ncbi.nlm.nih.gov/29737443/
VL  - 39
ER  -
TY  - JOUR
AB  - Interfering with or temporarily eliminating foot-sole tactile sensations causes postural adjustments. Furthermore, individuals with impaired or missing foot-sole sensation, such as lower-limb amputees, exhibit greater postural instability than those with intact sensation. Our group has developed a method of providing tactile feedback sensations projected to the missing foot of lower-limb amputees via electrical peripheral nerve stimulation (PNS) using implanted nerve cuff electrodes. As a step toward effective implementation of the system in rehabilitation and everyday use, we compared postural adjustments made in response to tactile sensations on the missing foot elicited by our system, vibration on the intact foot-sole, and a control condition in which no additional sensory input was applied. Three transtibial amputees with at least a year of experience with tactile sensations provided by our PNS system participated in the study. Participants stood quietly with their eyes closed on their everyday prosthesis while electrically elicited, vibratory, or no additional sensory input was administered for 20 s. Early and steady-state postural adjustments were quantified by center of pressure location, path length, and average angle over the course of each trial. Electrically elicited tactile sensations and vibration both caused shifts in center of pressure location compared to the control condition. Initial (first 3 s) shifts in center of pressure location with electrically elicited or vibratory sensory inputs often differed from shifts measured over the full 20 s trial. Over the full trial, participants generally shifted toward the foot receiving additional sensory input, regardless of stimulation type. Similarities between responses to electrically elicited tactile sensations projected to the missing foot and responses to vibration in analogous regions on the intact foot suggest that the motor control system treats electrically elicited tactile inputs similarly to native tactile inputs. The ability of electrically elicited tactile inputs to cause postural adjustments suggests that these inputs are incorporated into sensorimotor control, despite arising from artificial nerve stimulation. These results are encouraging for application of neural stimulation in restoring missing sensory feedback after limb loss and suggest PNS could provide an alternate method to perturb foot-sole tactile information for investigating integration of tactile feedback with other sensory modalities.
AU  - Shell, Courtney E.
AU  - Christie, Breanne P.
AU  - Marasco, Paul D.
AU  - Charkhkar, Hamid
AU  - Triolo, Ronald J.
DA  - 2021/2//
DO  - 10.3389/fnins.2021.611926
KW  - balance perturbation
KW  - neuroprostheses
KW  - peripheral nerve stimulation
KW  - sensory feedback
KW  - somatosensation
KW  - standing balance
KW  - transtibial amputation
KW  - vibration
PB  - Frontiers Media S.A.
PY  - 2021
TI  - Lower-Limb Amputees Adjust Quiet Stance in Response to Manipulations of Plantar Sensation
T2  - Frontiers in Neuroscience
VL  - 15
ER  -
TY  - JOUR
AB  - The somatosensory system decodes a wide range of tactile stimuli and thus endows us with a remarkable capacity for object recognition, texture discrimination, sensory-motor feedback and social exchange. The first step leading to perception of innocuous touch is activation of cutaneous sensory neurons called low-threshold mechanoreceptors (LTMRs). Here, we review the properties and functions of LTMRs, emphasizing the unique tuning properties of LTMR subtypes and the organizational logic of their peripheral and central axonal projections. We discuss the spinal cord neurophysiological representation of complex mechanical forces acting upon the skin and current views of how tactile information is processed and conveyed from the spinal cord to the brain. An integrative model in which ensembles of impulses arising from physiologically distinct LTMRs are integrated and processed in somatotopically aligned mechanosensory columns of the spinal cord dorsal horn underlies the nervous system@s enormous capacity for perceiving the richness of the tactile world
AU  - Abraira, Victoria E.
AU  - Ginty, David D.
DA  - 2013/8//
DO  - 10.1016/J.NEURON.2013.07.051
IS  - 4
KW  - Animals
KW  - David D Ginty
KW  - Extramural
KW  - MEDLINE
KW  - Mechanoreceptors / physiology*
KW  - N.I.H.
KW  - NCBI
KW  - NIH
KW  - NLM
KW  - National Center for Biotechnology Information
KW  - National Institutes of Health
KW  - National Library of Medicine
KW  - Non-U.S. Gov't
KW  - PMC3811145
KW  - Physical Stimulation
KW  - PubMed Abstract
KW  - Research Support
KW  - Review
KW  - Sensory Receptor Cells / physiology*
KW  - Sensory Thresholds / physiology*
KW  - Touch / physiology*
KW  - Victoria E Abraira
KW  - doi:10.1016/j.neuron.2013.07.051
KW  - pmid:23972592
PB  - Neuron
PY  - 2013
SP  - 618
EP  - 639
TI  - The sensory neurons of touch
T2  - Neuron
UR  - https://pubmed.ncbi.nlm.nih.gov/23972592/
VL  - 79
ER  -
TY  - JOUR
AB  - A non-optimal prosthesis integration into an amputee’s body schema suggests some important functional and health consequences after lower limb amputation. These include low perception of a prosthesis as a part of the body, experiencing it as heavier than the natural limb, and cognitively exhausting use for users. Invasive approaches, exploiting the surgical implantation of electrodes in residual nerves, improved prosthesis integration by restoring natural and somatotopic sensory feedback in transfemoral amputees. A non-invasive alternative that avoids surgery would reduce costs and shorten certification time, significantly increasing the adoption of such systems. To explore this possibility, we compared results from a non-invasive, electro-cutaneous stimulation system to outcomes observed with the use of implants in above the knee amputees. This non-invasive solution was tested in transfemoral amputees through evaluation of their ability to perceive and recognize touch intensity and locations, or movements of a prosthesis, and its cognitive integration (through dual task performance and perceived prosthesis weight). While this managed to evoke the perception of different locations on the artificial foot, and closures of the leg, it was less performant than invasive solutions. Non-invasive stimulation induced similar improvements in dual motor and cognitive tasks compared to neural feedback. On the other hand, results demonstrate that remapped, evoked sensations are less informative and intuitive than the neural evoked somatotopic sensations. The device therefore fails to improve prosthesis embodiment together with its associated weight perception. This preliminary evaluation meaningfully highlights the drawbacks of non-invasive systems, but also demonstrates benefits when performing multiple tasks at once. Importantly, the improved dual task performance is consistent with invasive devices, taking steps towards the expedited development of a certified device for widespread use.
AU  - Chee, Lauren
AU  - Valle, Giacomo
AU  - Preatoni, Greta
AU  - Basla, Chiara
AU  - Marazzi, Michele
AU  - Raspopovic, Stanisa
DA  - 2022/12//
DO  - 10.1038/s41598-022-21057-y
IS  - 1
PB  - Nature Research
PY  - 2022
TI  - Cognitive benefits of using non-invasive compared to implantable neural feedback
T2  - Scientific Reports
VL  - 12
ER  -
TY  - JOUR
AB  - Restoration of somatosensory feedback can improve prosthesis control and user experience. Although modern prosthesis allows movement in multiple degrees of freedom, few studies have attempted to restore multiple proprioceptive feedback variables to give the user awareness of the prosthesis state without excessive visual attention. This study presents and evaluates a feedback system containing four vibration motors embedded in the prosthesis socket to convey hand aperture or wrist rotation angle during sequential prosthesis control. Ten able-bodied and two amputee subjects performed a functional task that involved manipulating fragile objects with varying compliance (with vibrotactile and/or visual or neither). The results indicated that for able-bodied subjects, vibrotactile feedback alone allowed the grasping and rotation with almost the same quality as with visual feedback (no statistically significant difference). In addition, vibrotactile feedback significantly outperformed incidental feedback during wrist rotation control. Similar findings were observed for the amputee subjects. All subjects rated vibrotactile feedback as useful, reliable, and easy to perceive and exploit. Exploiting the vibrotactile feedback, however, required more time than for visual feedback. In conclusion, the proposed feedback system represents an efficient and practical solution to facilitate object manipulation in multiple degrees of freedom, even when visual feedback is not fully available.  © 2018 IEEE.
AU  - Dideriksen, Jakob
AU  - Siebold, Eleonore
AU  - Dosen, Strahinja
AU  - Markovic, Marko
DA  - 2024/5//
DO  - 10.1109/TMRB.2024.3385983
IS  - 2
KW  - Upper limb prosthesis
KW  - closed-loop control
KW  - somatosensory feedback
KW  - vibrotactile feedback
PB  - Institute of Electrical and Electronics Engineers Inc.
PY  - 2024
SP  - 757
EP  - 768
TI  - Investigating the Benefits of Multivariable Proprioceptive Feedback for Upper-Limb Prostheses
T2  - Volume 6, Issue 2, Pages 757 - 768
VL  - 6
ER  -
TY  - JOUR
AB  - We evaluated the effect of the vibrotactile display of body tilt upon the postural stability of vestibulopathic subjects during standing. Two groups were studied: those with moderate and with severe deficits as defined by postural stability test scores. They were studied under conditions of distorted sensory input, and during anterior-posterior perturbations. Seventeen subjects, with uni- or bilateral vestibular deficits, as determined by electronystagmography and vertical axis rotation, were tested using Equitest® computerized dynamic posturography (CDP). Based on their performance on the CDP they were divided into two groups having either moderate (nine subjects) or severe (eight subjects) postural control deficits. Their anterior-posterior (A/P) body motion at the waist was measured with a micromechanical rate gyroscope and a linear accelerometer. The resulting tilt estimate was displayed by a vibrotactile array attached to the torso. The vibration served as a tilt feedback to the subject. The subject's performance was evaluated using the root-mean-square (RMS) of both the A/P body motion and center-of-pressure (CoP) estimates. Sensory distortions were introduced using the Equitest® Sensory Organization Tests (SOT). These tests are designed to distort A/P sensory inputs while standing. The SOT 5 distorts proprioceptive information about ankle joint movement, while the subject stands eyes-closed on a moving support platform that measures foot pressure. The SOT 6 adds distorted visual information about body movement instead of testing with eyes closed. Perturbations were introduced using the Equitesi® Motor Control Tests (MCT). These move the support platform forward or backward with small, medium and large displacements in the horizontal plane while measuring subjects' foot pressure responses. We used the medium and large backward tests. Vibrotactile display of body tilt reduced the subjects' A/P sway and improved their balance. The finding was more evident for those subjects with severe deficits than those moderate ones. This trend was found for both SOT 5 and 6, as well as the medium and large MCT. Additionally, during the MCT, the peak deflection and mean recovery time also decreased significantly. © 2005 - IOS Press and the authors. All rights reserved.
AU  - Wall, C.
AU  - Kentala, E.
DO  - 10.3233/ves-2005-155-607
IS  - 5-6
KW  - Balance prosthesis
KW  - Balance rehabilitation
KW  - Postural control
PY  - 2005
SP  - 313
EP  - 325
TI  - Control of sway using vibrotactile feedback of body tilt in patients with moderate and severe postural control deficits
T2  - Journal of Vestibular Research: Equilibrium and Orientation
VL  - 15
ER  -
TY  - JOUR
AB  - Previous studies have suggested that the motor system may simplify control by combining a small number of muscle synergies represented as activation profiles across a set of muscles. The role of sensory feedback in the activation and organization of synergies has remained an open question. Here, we assess to what extent the motor system relies on centrally organized synergies activated by spinal and/or supraspinal commands to generate motor outputs by analyzing electromyographic (EMG) signals collected from 13 hindlimb muscles of the bullfrog during swimming and jumping, before and after deafferentation. We first established that, for both behaviors, the intact and deafferented data sets possess low and similar dimensionalities. Subsequently, we used a novel reformulation of the non-negative matrix factorization algorithm to simultaneously search for synergies shared by, and synergies specific to, the intact and deafferented data sets. Most muscle synergies were identified as shared synergies, suggesting that EMGs of locomotor behaviors are generated primarily by centrally organized synergies. Both the amplitude and temporal patterns of the activation coefficients of most shared synergies, however, were altered by deafferentation, suggesting that sensory inflow modulates activation of those centrally organized synergies. For most synergies, effects of deafferentation on the activation coefficients were not consistent across frogs, indicating substantial interanimal variability of feedback actions. We speculate that sensory feedback might adapt recruitment of muscle synergies to behavioral constraints, and the few synergies specific to the intact or deafferented states might represent afferent-specific modules or feedback reorganization of spinal neuronal networks. Copyright © 2005 Society for Neuroscience.
AU  - Cheung, Vincent C.K.
AU  - D'Avella, Andrea
AU  - Tresch, Matthew C.
AU  - Bizzi, Emilio
DA  - 2005/7//
DO  - 10.1523/JNEUROSCI.4904-04.2005
IS  - 27
KW  - Afferent
KW  - Central pattern generators
KW  - Deafferentation
KW  - Feedback
KW  - Frog
KW  - Jumping
KW  - Locomotion
KW  - Non-negative matrix factorization
KW  - Swimming
PY  - 2005
SP  - 6419
EP  - 6434
TI  - Central and sensory contributions to the activation and organization of muscle synergies during natural motor behaviors
T2  - Journal of Neuroscience
VL  - 25
ER  -
TY  - JOUR
AB  - This paper describes an automatic method for synthesizing the control for a neural prosthesis (NP) that could augment elbow flexion/extension and forearm pronation/supination in persons with hemiplegia. The basis for the control was a synergistic model of reaching and grasping that uses temporal and spatial synergies between the arm and body segments. The synergies were determined from the movement data measured in nondisabled persons during the performance of functional tasks. The work space was divided into six zones: distance (two attributes) and laterality (three attributes). Radial basis function artificial neural networks (RBF ANN) were used to determine synergies. Sets of RBF ANN characterized with good generalization were selected as control laws for elbow flexion/extension and forearm pronation/supination. The validation was performed for three categories: inter-subject, distance, and laterality generalization. For all of the defined spatial synergies, the correlation was high for inter-subject and distance, yet low for the laterality scenario. This suggests the necessity for implementing different maps for different directions, but the same maps for different distances. The natural movements of the upper arm then drive the lower arm (elbow flexion/extension and forearm pronation/supination) in a way that is very well suited for the administration of functional electrical therapy (FET) in persons with hemiplegia soon after the onset of impairment. © 2005 IEEE.
AU  - Iftime, Simona Denisia
AU  - Egsgaard, Line Lindhardt
AU  - Popović, Mirjana B.
DO  - 10.1109/TNSRE.2005.858458
IS  - 4
KW  - Artificial neural network
KW  - Hemiplegia
KW  - Neural prosthesis
KW  - Rehabilitation
KW  - Synergy
PB  - Institute of Electrical and Electronics Engineers Inc.
PY  - 2005
SP  - 482
EP  - 489
TI  - Automatic determination of synergies by radial basis function artificial neural networks for the control of a neural prosthesis
T2  - IEEE Transactions on Neural Systems and Rehabilitation Engineering
VL  - 13
ER  -
TY  - JOUR
AB  - Objectives: We investigated whether long-term bilateral vestibular loss subjects could combine auditory biofeedback of trunk sway with their remaining natural sensory inputs on balance to provide an improved control of trunk sway. A successful integration of natural and artificial signals would provide a basis for a balance prosthesis. Methods: Trunk sway of 6 bilateral peripheral vestibular loss subjects (BVL) was recorded using either angular position- or velocity-based auditory feedback or no feedback during stance and gait tasks. Roll and pitch trunk movements were recorded with angular velocity transducers mounted just above the waist and feedback without a delay to 4 loudspeakers placed at the left, right, front and rear borders of the 5 m long by 4 m wide test environment. The two types of auditory feedback or no feedback were provided to the subjects in random order. In the feedback modes, sway greater than a preset angle (ca. 0.5 deg) or velocity (ca. 3 deg/s) thresholds caused a tone to be emitted from the speaker towards which the subject moved. The tone volume increased with increasing angle or angular velocity amplitude. Results: For all stance tasks BVL subjects without auditory feedback had a significantly different balance control with respect to that of normal controls. BVL sway values eyes open on a normal surface were reduced with auditory feedback with the greatest reductions in the roll plane. Specifically for the task of standing on 1 leg eyes open with position-auditory- feedback, amplitudes of pitch and roll angles and angular velocities were indistinguishable from those of normal controls. Sway during stance tasks on foam with eyes closed showed no improvement with feedback, remaining greater than normal. For some gait tasks there was a decrease in trunk sway with velocity feedback. Conclusion: These initial results indicate that subjects with vestibular loss could incorporate the auditory prosthetic sensory information into their balance commands, particularly in the roll plane if the balance task is performed with eyes open. Position information appears more useful than velocity information in reducing trunk sway during stance tasks. Future work will need to determine the effect of a training time on the improvement in balance control using such a prosthetic device and the ideal position and velocity auditory feedback combination. © 2005 - IOS Press and the authors. All rights reserved.
AU  - Hegeman, J.
AU  - Honegger, F.
AU  - Kupper, M.
AU  - Allum, J. H.J.
DO  - 10.3233/ves-2005-15206
IS  - 2
PY  - 2005
SP  - 109
EP  - 117
TI  - The balance control of bilateral peripheral vestibular loss subjects and its improvement with auditory prosthetic feedback
T2  - Journal of Vestibular Research: Equilibrium and Orientation
VL  - 15
ER  -
TY  - JOUR
AB  - In general, externally powered prostheses do not provide proprioceptive feedback and thus require the user to rely on cognitively expensive visual feedback to effectively control the prosthesis. Applying the concept of extended physiological proprioception (EPP) to externally powered prostheses provides direct feedback to the user's proprioceptive system regarding the position, velocity, and forces applied to the prosthesis. However, electric elbows with EPP controllers developed at the Northwestern University Prosthetics Research Laboratory have exhibited unexplained "jerky" behavior in both clinical fittings and bench-top operation. In addition, the development of limit cycles, a specific type of constant-amplitude oscillation, had been observed in bench-top use of these elbows. Backlash and static friction within the EPP system were found to be primarily responsible for the development of limit cycles. Reducing static friction and backlash improved the system's performance. These results suggest that to most effectively implement EPP, prosthesis manufacturers should design prosthetic components that minimize static friction and backlash.
AU  - Farrell, Todd R.
AU  - Weir, Richard F.
AU  - Heckathorne, Craig W.
AU  - Childress, Dudley S.
DA  - 2005/5//
DO  - 10.1682/JRRD.2004.05.0052
IS  - 3
KW  - Backlash
KW  - Control
KW  - EPP
KW  - Extended physiological proprioception
KW  - Friction
KW  - Limit cycles
KW  - Nonlinearities
KW  - Prosthesis
KW  - Prosthetics
KW  - Upper limb
PY  - 2005
SP  - 327
EP  - 341
TI  - The effects of static friction and backlash on extended physiological proprioception control of a powered prosthesis
T2  - Journal of Rehabilitation Research and Development
VL  - 42
ER  -
TY  - JOUR
AB  - Purpose of the study: Several studies have been devoted to the effect of proprioception on joint function. Modifications in feedback control from the cord have been observed in unstable joints due to capsule and ligament laxity. A few studies have examined the effect of knee and hip arthroplasty on proprioception, but none have established whether stretch reflexes affect function of a prosthetic joint. The purpose of the present study was to demonstrate the electromyographic characteristics of stretch reflexes of the normal hip joint and to compare them with those observed in the prosthetic hip. Material and methods: Two groups of patients were studied. The first included eleven subjects free of neurological disorders whose studied limb was healthy. The second group included ten subjects with a total hip prosthesis who had undergone extensive capsulectomy during the arthroplasty. Voluntary muscle contraction was noted in each subject. In addition, electromyographic recordings were made to note response of the ipsilateral and contralateral quadriceps crural and tensor of the fascia lata during changes in joint position. Recordings were made with the subject in the supine position, the limb suspended, hip flexed at 45° and knee extended. Three series of ten recordings were made in random order to measure the latency of muscle response to free fall of the limb, accelerated fall of the relaxed limb, and accelerated fall associated with calibrated contraction of the quadriceps. Mean latency of muscle response was calculated for each trial. Results: In the conditions of this study, there was no statistically significant difference (p = 0.05) in the reflex time course between natural and prosthetic hips. Discussion: Changes due to joint replacement and capsulectomy do not appear to affect the stretch reflexes of the hip joint. © Masson, 2006.
AU  - Charrois, O.
AU  - Do, M. C.
AU  - Anract, P.
AU  - Maton, B.
AU  - Courpied, J. P.
DO  - 10.1016/s0035-1040(06)75672-0
IS  - 1
KW  - Arthroplasty
KW  - Dislocation
KW  - Hip
KW  - Prosthesis
KW  - Reflexes
PB  - Elsevier Masson SAS
PY  - 2006
SP  - 33
EP  - 39
TI  - Electromyographic study of stretch reflexes in the normal and prosthetic hip
T2  - Revue de Chirurgie Orthopedique et Reparatrice de l'Appareil Moteur
VL  - 92
ER  -
TY  - JOUR
AU  - Abbott, Alison
DA  - 2006/7//
DO  - 10.1038/442125A
IS  - 7099
PB  - Nature Publishing Group
PY  - 2006
SP  - 125
EP  - 127
TI  - Neuroprosthetics: In search of the sixth sense
T2  - Nature
VL  - 442
ER  -
TY  - JOUR
AB  - Strong motivation for developing new prosthetic hand devices is provided by the fact that low functionality and controllability-in addition to poor cosmetic appearance-are the most important reasons why amputees do not regularly use their prosthetic hands. This paper presents the design of the CyberHand a cybernetic anthropomorphic hand intended to provide amputees with functional hand replacement. Its design was bio-inspired in terms of its modular architecture its physical appearance kinematics sensorization and actuation and its multilevel control system. Its underactuated mechanisms allow separate control of each digit as well as thumb-finger opposition and accordingly can generate a multitude of grasps. Its sensory system was designed to provide proprioceptive information as well as to emulate fundamental functional properties of human tactile mechanoreceptors of specific importance for grasp-and-hold tasks. The CyberHand control system presumes just a few efferent and afferent channels and was divided in two main layers: a high-level control that interprets the user's intention (grasp selection and required force level) and can provide pertinent sensory feedback and a low-level control responsible for actuating specific grasps and applying the desired total force by taking advantage of the intelligent mechanics. The grasps made available by the high-level controller include those fundamental for activities of daily living: cylindrical spherical tridigital (tripod) and lateral grasps. The modular and flexible design of the CyberHand makes it suitable for incremental development of sensorization interfacing and control strategies and as such it will be a useful tool not only for clinical research but also for addressing neuroscientific hypotheses regarding sensorimotor control. © Springer-Verlag 2006.
AU  - Carrozza, M. C.
AU  - Cappiello, G.
AU  - Micera, S.
AU  - Edin, B. B.
AU  - Beccai, L.
AU  - Cipriani, C.
DA  - 2006/12//
DO  - 10.1007/S00422-006-0124-2
IS  - 6
PY  - 2006
SP  - 629
EP  - 644
TI  - Design of a cybernetic hand for perception and action
T2  - Biological Cybernetics
VL  - 95
ER  -
TY  - JOUR
AB  - Kinesthesia is a sense of body posture and motion that arises from the interactions among the musculoskeletal system, a rich set of biological proprioceptors and the sensorimotor nervous system that mediates between them. This paper describes implantable sensor modalities to replace normal proprioceptors in feedback control. They can be packaged into miniature, wireless neural stimulators called BIONs™. Their digitized signals can be transmitted efficiently to the external control system, which must then mediate between the sensing and stimulation functions in the available set of implants. This interaction will be perceived by the user of the prosthesis through residual sensory modalities such as proprioceptors in muscles and joints still under voluntary control and direct vision, as well as by a sense of effort in issuing commands to the prosthesis. These rich sources of information may be expected to induce a sense of kinesthesia similar that associated with manipulation of mechanically active tools and prosthetic limbs, perhaps obviating the need for more direct presentations of sensory data to the central nervous system. © 2005 IEEE.
AU  - Loeb, Gerald E.
AU  - Tan, Wei
DO  - 10.1109/IEMBS.2005.1616219
PB  - Institute of Electrical and Electronics Engineers Inc.
PY  - 2005
SN  - 0780387406
SP  - 7389
EP  - 7392
TI  - Biomimetic posture sensing and feedback for proprioception
T2  - Annual International Conference of the IEEE Engineering in Medicine and Biology - Proceedings
VL  - 7 VOLS
ER  -
TY  - JOUR
AB  - We evaluated the effectiveness of vibrotactile feedback to enhance protective stepping with a view to developing a prosthesis for patients with balance disorders. Subjects standing on a moving walkway were exposed to an unpredictable, abrupt backwards translation of the support surface that required a step response to remain standing. The subjects were 15 normal young, 15 normal elderly and 9 patients with either bilateral vestibular loss or peripheral neuropathy. The initial passive displacement of the body was recorded by a gyroscope placed on the leg which triggered a vibration pulse to the trigeminal distribution on the forehead to cue a forwards step. Stepping responses and postural sway, with and without vibration feedback, were compared. Vibration produced significantly shorter stepping reaction times only in the elderly normals with naturally slower stepping. Patients did not benefit in any way. We conclude that the effectiveness of vibration biofeedback appears limited. Any enhancement of compensatory stepping might be triggered by speeding the decision to step rather than by creating a specific stimulus-response loop. © 2007 Steinkopff-Verlag.
AU  - Asseman, F.
AU  - Bronstein, A. M.
AU  - Gresty, M. A.
DA  - 2007/11//
DO  - 10.1007/S00415-007-0587-7
IS  - 11
KW  - Aged
KW  - Biofeedback
KW  - Forward stepping
KW  - Peripheral neuropathy
KW  - Vestibular diseases
PY  - 2007
SP  - 1555
EP  - 1561
TI  - Using vibrotactile feedback of instability to trigger a forward compensatory stepping response
T2  - Journal of Neurology
VL  - 254
ER  -
TY  - JOUR
AB  - The purpose of this study was to determine the effectiveness of vibrotactile feedback of body tilt in improving dynamic gait index (DGI) a fall risk indicator in community dwelling older adults. Twelve healthy elderly subjects (three males and nine females, age 79.7 ± 5.4 yrs) were tested in an institutional balance rehabilitation laboratory to investigate changes between the feedback off and on conditions. Subjects were acutely exposed to a vibrotactile display that indicated the magnitude and direction of their body tilt from the vertical. DGI and mediolateral (ML) sway were determined during locomotion with, and without, vibrotactile tilt feedback (VTTF). All subjects were at risk for falls based on their initial DGI Score (range: 15-19, mean 17.4 ± 1.56), which was taken with the vibratory stimulus turned off. Subjects learned to use the trunk tilt information from the vibrotactile feedback vest through 20-30 min of gait and balance training consisting of activities that challenged their balance. Subjects were then retested on the DGI. Statistically significant changes were demonstrated for the DGI total score while using the vibrotactile tilt feedback. DGI total scores improved from 17.1 ± 0.4 to 20.8 ± 0.3 (p < 0.05). We conclude that vibrotactile tilt feedback improves both control of mediolateral sway during gait and dynamic gait index. Both are fall risk indicators for this population. © 2009 Elsevier B.V. All rights reserved.
AU  - Wall, Conrad
AU  - Wrisley, Diane M.
AU  - Statler, Kennyn D.
DA  - 2009/7//
DO  - 10.1016/J.GAITPOST.2009.02.019
IS  - 1
KW  - Accidental
KW  - Biofeedback
KW  - Falls
KW  - Postural balance
KW  - Prostheses and implants
PY  - 2009
SP  - 16
EP  - 21
TI  - Vibrotactile tilt feedback improves dynamic gait index: A fall risk indicator in older adults
T2  - Gait and Posture
VL  - 30
ER  -
TY  - JOUR
AB  - A growing number of brain-machine interfaces have now been developed that allow movements of an external device to be controlled using recordings from the brain. This work has been undertaken with a number of different animal models, as well as several human patients with quadriplegia. The resulting movements, whether of computer cursors or robotic limbs, remain quite slow and unstable compared to normal limb movements. It is an open question, how much of this instability is the result of the limited forward control path, and how much has to do with the total lack of normal proprioceptive feedback. We have begun preliminary studies of the effectiveness of electrical stimulation in the proprioceptive area of the primary somatosensory cortex (area 3a) as a potential means to deliver an artificial sense of proprioception to a monkey. We have demonstrated that it is possible for the monkey to detect brief stimulus trains at relatively low current levels, and to discriminate between trains of different frequencies. These observations need to be expanded to include more complex, time-varying waveforms that could potentially convey information about the state of the limb. © 2006 IEEE.
AU  - London, Brian M.
AU  - Jordan, Luke R.
AU  - Jackson, Christopher R.
AU  - Miller, Lee E.
DA  - 2008/2//
DO  - 10.1109/TNSRE.2007.907544
IS  - 1
KW  - Brain-machine interface (BMI)
KW  - Intracortical microstimulation
KW  - Proprioception
PY  - 2008
SP  - 32
EP  - 36
TI  - Electrical stimulation of the proprioceptive cortex (area 3a) used to instruct a behaving monkey
T2  - IEEE Transactions on Neural Systems and Rehabilitation Engineering
VL  - 16
ER  -
TY  - JOUR
AB  - It has been concluded from numerous neurophysiological studies that humans rely on detecting discrete mechanical events that occur when grasping, lifting and replacing an object, i.e., during a prototypical manipulation task. Such events represent transitions between phases of the evolving manipulation task such as object contact, lift-off, etc., and appear to provide critical information required for the sequential control of the task as well as for corrections and parameterization of the task. We have sensorized a biomechatronic anthropomorphic hand with the goal to detect such mechanical transients. The developed sensors were designed to specifically provide the information about task-relevant discrete events rather than to mimic their biological counterparts. To accomplish this we have developed (1) a contact sensor that can be applied to the surface of the robotic fingers and that show a sensitivity to indentation and a spatial resolution comparable to that of the human glabrous skin, and (2) a sensitive low-noise three-axial force sensor that was embedded in the robotic fingertips and showed a frequency response covering the range observed in biological tactile sensors. We describe the design and fabrication of these sensors, their sensory properties and show representative recordings from the sensors during grasp-and-lift tasks. We show how the combined use of the two sensors is able to provide information about crucial mechanical events during such tasks. We discuss the importance of the sensorized hand as a test bed for low-level grasp controllers and for the development of functional sensory feedback from prosthetic devices. © 2008 Elsevier Inc. All rights reserved.
AU  - Edin, B. B.
AU  - Ascari, L.
AU  - Beccai, L.
AU  - Roccella, S.
AU  - Cabibihan, J. J.
AU  - Carrozza, M. C.
DA  - 2008/4//
DO  - 10.1016/J.BRAINRESBULL.2008.01.017
IS  - 6
KW  - Bio-inspired systems
KW  - Grasping
KW  - Manipulation
KW  - Robotic fingers
KW  - Robotic hand
KW  - Tactile sensory system
PY  - 2008
SP  - 785
EP  - 795
TI  - Bio-inspired sensorization of a biomechatronic robot hand for the grasp-and-lift task
T2  - Brain Research Bulletin
VL  - 75
ER  -
TY  - JOUR
AB  - We proposed a new approach to improve the control of prosthetic arm rotation in amputees. Arm rotation is sensed by implanting a small permanent magnet into the distal end of the residual bone, which produces a magnetic field. The position of the bone rotation can be derived from magnetic field distribution detected with magnetic sensors on the arm surface, and then conveyed to the prosthesis controller to manipulate the rotation of the prosthesis. Proprioception remains intact for residual limb skeletal structures; thus, this control system should be natural and easy-to-use. In this study, simulations have been conducted in an upper arm model to assess the feasibility and performance of sensing the voluntary rotation of residual humerus with an implanted magnet. A sensitivity analysis of the magnet size and arm size was presented. The influence of relative position of the magnet to the magnetic sensors, orientation of the magnet relative to the limb axis, and displacement of the magnetic sensors on the magnetic field was evaluated. The performance of shielding external magnetostatic interference was also investigated. The simulation results suggest that the direction and angle of rotation of residual humerus could be obtained by decoding the magnetic field signals with magnetic sensors built into a prosthetic socket. This pilot study provides important guidelines for developing a practical interface between the residual bone rotation and the prosthesis for control of prosthetic rotation. © 2006 IEEE.
AU  - Li, Guanglin
AU  - Kuiken, Todd A.
DA  - 2008/9//
DO  - 10.1109/TBME.2008.923914
IS  - 9
KW  - Computer simulation
KW  - Finite-element (FE) model
KW  - Magnetic field
KW  - Permanent magnet
KW  - Prosthesis
KW  - Upper limb amputation
PY  - 2008
SP  - 2134
EP  - 2142
TI  - Modeling of prosthetic limb rotation control by sensing rotation of residual arm bone
T2  - IEEE Transactions on Biomedical Engineering
VL  - 55
ER  -
TY  - JOUR
AB  - Recent improvements in cortically-controlled brain-machine interfaces (BMIs) have raised hopes that such technologies may improve the quality of life of severely motor-disabled patients. However, current generation BMIs do not perform up to their potential due to the neglect of the full range of sensory feedback in their strategies for training and control. Here we confirm that neurons in the primary motor cortex (MI) encode sensory information and demonstrate a significant heterogeneity in their responses with respect to the type of sensory modality available to the subject about a reaching task. We further show using mutual information and directional tuning analyses that the presence of multi-sensory feedback (i.e. vision and proprioception) during replay of movements evokes neural responses in MI that are almost indistinguishable from those responses measured during overt movement. Finally, we suggest how these playback-evoked responses may be used to improve BMI performance. © 2009 Elsevier Ltd. All rights reserved.
AU  - Suminski, Aaron J.
AU  - Tkach, Dennis C.
AU  - Hatsopoulos, Nicholas G.
DA  - 2009/11//
DO  - 10.1016/J.NEUNET.2009.05.006
IS  - 9
KW  - Brain machine interface
KW  - Mirror-neuron
KW  - Motor cortex
KW  - Observation
KW  - Proprioception
KW  - Sensory feedback
PY  - 2009
SP  - 1224
EP  - 1234
TI  - Exploiting multiple sensory modalities in brain-machine interfaces
T2  - Neural Networks
VL  - 22
ER  -
TY  - JOUR
AB  - Neuroprostheses can be used to restore movement of the upper limb in individuals with high-level spinal cord injury. Development and evaluation of command and control schemes for such devices typically require real-time, "patient-in-the-loop" experimentation. A real-time, 3-D, musculoskeletal model of the upper limb has been developed for use in a simulation environment to allow such testing to be carried out noninvasively. The model provides real-time feedback of human arm dynamics that can be displayed to the user in a virtual reality environment. The model has a 3-DOF glenohumeral joint as well as elbow flexion/extension and pronation/supination and contains 22 muscles of the shoulder and elbow divided into multiple elements. The model is able to run in real time on modest desktop hardware and demonstrates that a large-scale, 3-D model can be made to run in real time. This is a prerequisite for a real-time, whole-arm model that will form part of a dynamic arm simulator for use in the development, testing, and user training of neural prosthesis systems. © 2006 IEEE.
AU  - Chadwick, Edward K.
AU  - Blana, Dimitra
AU  - Van Den Bogert, Antonie J.
AU  - Kirsch, Robert F.
DA  - 2009/4//
DO  - 10.1109/TBME.2008.2005946
IS  - 4
KW  - Biomechanics
KW  - Functional electrical stimulation (FES)
KW  - Musculoskeletal modeling
KW  - Shoulder
KW  - Simulation
KW  - Upper limb
PY  - 2009
SP  - 941
EP  - 948
TI  - A real-time, 3-D musculoskeletal model for dynamic simulation of arm movements
T2  - IEEE Transactions on Biomedical Engineering
VL  - 56
ER  -
TY  - CONF
AB  - This study investigated whether training with realtime prosthetic biofeedback (BF) of trunk sway induces a carry-over improvement in balance control once BF is removed. 12 healthy older adults and 7 uncompensated unilateral vestibular loss patients were tested. All participants performed a battery of 14 balance and gait tasks (pre-test) upon their initial lab visit during which trunk angular sway was measured at L1-3. They then received balance BF training on a subset of 7 tasks, three times per week, for two consecutive weeks. BF was provided using a multi-modal biofeedback system with graded vibrotactile, auditory, and visual cues in relation to subject-specific angular displacement thresholds. Performance on the battery of the 14 balance and gait tasks (without BF) was re-assessed immediately after the 2 week training period, as well as 1 week later to examine BF carry-over effects. Significant reductions in trunk angular displacement were observed with the real-time BF, compared to the pre-test trials. The effects of BF persisted when BF was removed immediately after the final training session. BF carry-over effects were less evident at one week post-training. This evidence supports the potential short-term effects of BF training in a limited number of tasks after the BF is removed in healthy elderly subjects and those with vestibular loss. However, the prospect for longer term (1 week) effects of prosthetic training on balance control remains currently unknown. © 2011 IEEE.
AU  - Allum, J. H. J.
AU  - Carpenter, M. G.
AU  - Horslen, B. C.
AU  - Davis, J. R.
AU  - Honegger, F.
AU  - Kok-Sing Tang
AU  - Kessler, P.
DA  - 2011/8//
DO  - 10.1109/IEMBS.2011.6090309
PB  - IEEE
PY  - 2011
SN  - 978-1-4577-1589-1
SP  - 1314
EP  - 1318
TI  - Improving impaired balance function: Real-time versus carry-over effects of prosthetic feedback
T2  - 2011 Annual International Conference of the IEEE Engineering in Medicine and Biology Society
UR  - http://ieeexplore.ieee.org/document/6090309/
ER  -
TY  - JOUR
AB  - The rubber hand paradigm is used to create the illusion of self-touch, by having the participant administer stimulation to a prosthetic hand while the Examiner, with an identical stimulus (index finger, paintbrush or stick), administers stimulation to the participant's hand. With synchronous stimulation, participants experience the compelling illusion that they are touching their own hand. In the current study, the robustness of this illusion was assessed using incongruent stimuli. The participant used the index finger of the right hand to administer stimulation to a prosthetic hand while the Examiner used a paintbrush to administer stimulation to the participant's left hand. The results indicate that this violation of tactile expectations does not diminish the illusion of self-touch. Participants experienced the illusion despite the use of incongruent stimuli, both when vision was precluded and when visual feedback provided clear evidence of the tactile mismatch. © 2009 Elsevier Inc. All rights reserved.
AU  - White, Rebekah C.
AU  - Davies, Anne M.Aimola
AU  - Halleen, Terri J.
AU  - Davies, Martin
DA  - 2010/6//
DO  - 10.1016/J.CONCOG.2009.08.003
IS  - 2
KW  - Body illusion
KW  - Expectation violation
KW  - Self-touch
KW  - Sensory
KW  - Tactile
PY  - 2010
SP  - 505
EP  - 519
TI  - Tactile expectations and the perception of self-touch: An investigation using the rubber hand paradigm
T2  - Consciousness and Cognition
VL  - 19
ER  -
TY  - JOUR
AB  - Background: Prosthetic components and control interfaces for upper limb amputees have barely changed in the past 40 years. Many transradial prostheses have been developed in the past, nonetheless most of them would be inappropriate if/when a large bandwidth human-machine interface for control and perception would be available, due to either their limited (or inexistent) sensorization or limited dexterity. SmartHand tackles this issue as is meant to be clinically experimented in amputees employing different neuro-interfaces, in order to investigate their effectiveness. This paper presents the design and on bench evaluation of the SmartHand. Methods. SmartHand design was bio-inspired in terms of its physical appearance, kinematics, sensorization, and its multilevel control system. Underactuated fingers and differential mechanisms were designed and exploited in order to fit all mechatronic components in the size and weight of a natural human hand. Its sensory system was designed with the aim of delivering significant afferent information to the user through adequate interfaces. Results: SmartHand is a five fingered self-contained robotic hand, with 16 degrees of freedom, actuated by 4 motors. It integrates a bio-inspired sensory system composed of 40 proprioceptive and exteroceptive sensors and a customized embedded controller both employed for implementing automatic grasp control and for potentially delivering sensory feedback to the amputee. It is able to perform everyday grasps, count and independently point the index. The weight (530 g) and speed (closing time: 1.5 seconds) are comparable to actual commercial prostheses. It is able to lift a 10 kg suitcase; slippage tests showed that within particular friction and geometric conditions the hand is able to stably grasp up to 3.6 kg cylindrical objects. Conclusions: Due to its unique embedded features and human-size, the SmartHand holds the promise to be experimentally fitted on transradial amputees and employed as a bi-directional instrument for investigating -during realistic experiments- different interfaces, control and feedback strategies in neuro-engineering studies. © 2011 Cipriani et al; licensee BioMed Central Ltd.
AU  - Cipriani, Christian
AU  - Controzzi, Marco
AU  - Carrozza, Maria Chiara
DO  - 10.1186/1743-0003-8-29
IS  - 1
PY  - 2011
TI  - The SmartHand transradial prosthesis
T2  - Journal of NeuroEngineering and Rehabilitation
VL  - 8
ER  -
TY  - JOUR
AB  - OBJECTIVE: Evaluate the effectiveness of a head-mounted vibrotactile prosthesis for balance improvement in subjects with severe bilateral vestibular loss (BVL). STUDY DESIGN: Crossover study. SETTING: Academic tertiary care vestibular function test center. PATIENTS: Five subjects with severe BVL as defined by video-oculography, rotational chair, and computerized dynamic posturography criteria. INTERVENTION: Vibrotactile head tilt feedback MAIN OUTCOME MEASURES: Change in Sensory Organization Test (SOT) Conditions 5 and 6 performance (fall-no fall, time to fall, strategy analysis) and dynamic subjective visual vertical (DSVV) response. RESULTS: 1) Significant improvement in binary fall-no fall ratio on SOT 5 and SOT 6 combined (χ = 9.603, df = 1, p = 0.001); 2) Significant increase in time to fall measurements on SOT 5 (p < 0.001) and SOT 6 (p < 0.01; 1-tailed t test); 3) Nonsignificant improvement in strategy scores on SOT 5 (p = 0.156) and SOT 6 (p = 0.259; 1-tailed t test); and 4) No significant effect during eccentric DSVV testing (analysis of variance). CONCLUSION: Head-mounted vibrotactile stimulation produced significant improvement in postural stability in subjects with BVL undergoing SOT 5 and 6 testing with no effect on subjective visual vertical during DSVV testing. © 2009 Otology & Neurotology, Inc.
AU  - Goebel, Joel A.
AU  - Sinks, Belinda C.
AU  - Parker, B. Eugene
AU  - Richardson, Neal T.
AU  - Olowin, Aaron B.
AU  - Cholewiak, Roger W.
DA  - 2009/2//
DO  - 10.1097/MAO.0B013E318194F84D
IS  - 2
KW  - Assistive device
KW  - Balance
KW  - Bilateral vestibular loss
KW  - Vestibular
PY  - 2009
SP  - 210
EP  - 216
TI  - Effectiveness of head-mounted vibrotactile stimulation in subjects with bilateral vestibular loss: A phase 1 clinical trial
T2  - Otology and Neurotology
VL  - 30
ER  -
TY  - JOUR
AB  - Trans-radial amputee subjects were implanted with intrafascicular electrodes in the stumps of the median and ulnar nerves. Electrical stimulation through these electrodes was used to provide sensations of touch and finger position referred to the amputated hand. Two subjects were asked to identify different objects as to size and stiffness by manipulating them with a myo-electric hand without visual or auditory cues. Both subjects were provided with information about contact force with the objects via tactile sensations referred to their phantom hands. One subject, who was provided with information about finger position in the prosthetic hand via a different tactile sensation referred to his phantom hand, was unable to correctly identify the objects. The other subject, who received information about finger position via a proprioceptive sensation referred to his phantom hand, correctly identified the objects at a level statistically significantly above chance performance. © 2011 IEEE.
AU  - Horch, Kenneth
AU  - Meek, Sanford
AU  - Taylor, Tyson G.
AU  - Hutchinson, Douglas T.
DA  - 2011/10//
DO  - 10.1109/TNSRE.2011.2162635
IS  - 5
KW  - Amputee
KW  - intrafascicular electrodes
KW  - nerve stimulation
KW  - proprioception
KW  - prosthetic limb
KW  - touch
PY  - 2011
SP  - 483
EP  - 489
TI  - Object discrimination with an artificial hand using electrical stimulation of peripheral tactile and proprioceptive pathways with intrafascicular electrodes
T2  - IEEE Transactions on Neural Systems and Rehabilitation Engineering
VL  - 19
ER  -
TY  - JOUR
AB  - Visual information is one of the prerequisites for most biofeedback studies. The aim of this study is to explore how the usage of an audio aided training helps in the learning process of dynamical electro-tactile perception without any visual feedback. In this research, the electrical simulation patterns associated with the experimenter's finger postures and motions were presented to the subjects. Along with the electrical stimulation patterns 2 different types of information, verbal and audio information on finger postures and motions, were presented to the verbal training subject group (group 1) and audio training subject group (group 2), respectively. The results showed an improvement in the ability to distinguish and memorize electrical stimulation patterns correspondent to finger postures and motions without visual feedback, and with audio tones aid, the learning was faster and the perception became more precise after training. Thus, this study clarified that, as a substitution to visual presentation, auditory information could help effectively in the formation of electro-tactile perception. Further research effort needed to make clear the difference between the visual guided and audio aided training in terms of information compilation, post-training effect and robustness of the perception. © 2008 IEEE.
AU  - Vargas, José González
AU  - Yu, Wenwei
DO  - 10.1109/IEMBS.2008.4650143
PB  - IEEE Computer Society
PY  - 2008
SN  - 9781424418152
SP  - 4230
EP  - 4233
TI  - Audio aided electro-tactile perception training for finger posture biofeedback
T2  - Proceedings of the 30th Annual International Conference of the IEEE Engineering in Medicine and Biology Society, EMBS'08 - "Personalized Healthcare through Technology"
ER  -
TY  - JOUR
AB  - BACKGROUND AND PURPOSE:: This case report describes the use of an electrotactile vestibular substitution system (ETVSS; BrainPort Balance Device, Wicab, Inc., Middleton, WI) to facilitate balance and gait of an individual with bilateral vestibular hypofunction and bilateral transtibial amputation. CASE DESCRIPTION:: A 69-year-old man with a 2.5-year history of bilateral vestibular hypofunction, due to gentamicin toxicity, participated in a rehabilitation program using an ETVSS. Because of lower extremity infection, the patient had bilateral prosthetic legs after bilateral transtibial amputation. INTERVENTION:: Focused on the following three phases of training with the ETVSS during 12 months: orientation, clinical training, and in-home training. The patient was periodically assessed with balance and gait tests, in addition to surveys of patient confidence and perception of handicap. All testing was performed without ETVSS. OUTCOMES:: Improvements were demonstrated in all outcome measures used with this patient. Sensory Organization Test composite scores increased from 23 to 48, Dynamic Gait Index scores increased from 11/24 to 21/24, and distance walked during six minutes increased from 212 to 363 m. Standing balance with eyes-closed improved from less than two seconds to more than 20 minutes. The patient reported improved confidence and lower perception of handicap with fewer functional limitations. DISCUSSION:: For this patient, an intervention program of sensory substitution using the ETVSS improved outcome measures beyond those previously achieved with vestibular rehabilitation therapy and balance training. The feedback provided by the ETVSS may have facilitated the patientĝ€™s ability to use proprioception, thus allowing better balance control. Copyright © 2009 Neurology Section, APTA.
AU  - Robinson, Barbara Susan
AU  - Cook, Jeanne L.
AU  - Richburg, Cynthia Mc Cormick
AU  - Price, Stephen E.
DA  - 2009/9//
DO  - 10.1097/NPT.0B013E3181A79373
IS  - 3
KW  - Balance
KW  - Bilateral vestibular hypofunction
KW  - Electrotactile vestibular substitution system
KW  - Gentamicin
KW  - Transtibial mputation
PY  - 2009
SP  - 150
EP  - 159
TI  - Use of an electrotactile vestibular substitution system to facilitate balance and gait of an individual with gentamicin-induced bilateral vestibular hypofunction and bilateral transtibial amputation
T2  - Journal of Neurologic Physical Therapy
VL  - 33
ER  -
TY  - JOUR
AB  - We present a new wearable haptic device that provides a sense of position and motion by inducing rotational skin stretch on the user's skin. In the experiments described in this paper, the device was used to provide proprioceptive feedback from a virtual prosthetic arm controlled with myoelectric sensors on the bicep and tricep muscles in 15 able-bodied participants. Targeting errors in blind movements with the haptic device were compared to cases where no feedback and contralateral proprioception were provided. Average errors were lower with the device than with no feedback but larger than with contralateral proprioceptive feedback. Participants also had lower visual demand with the device than with no feedback while tracking a 30° moving range. The results indicate that the rotational skin stretch may ultimately be effective for proprioceptive feedback in myoelectric prostheses, particularly when vision is otherwise occupied. © 2006 IEEE.
AU  - Wheeler, Jason
AU  - Bark, Karlin
AU  - Savall, Joan
AU  - Cutkosky, Mark
DA  - 2010/2//
DO  - 10.1109/TNSRE.2009.2039602
IS  - 1
KW  - Haptic displays
KW  - Myoelectric prostheses
KW  - Proprioception
PY  - 2010
SP  - 58
EP  - 66
TI  - Investigation of rotational skin stretch for proprioceptive feedback with application to myoelectric systems
T2  - IEEE Transactions on Neural Systems and Rehabilitation Engineering
VL  - 18
ER  -
TY  - JOUR
AB  - Background: The innervation of skin and oral mucosa plays a major physiological role in exteroception. This innervation is also clinically relevant as sensory changes occur after neurosurgical procedures. Purpose: The goal of this study was to compare the perception of mechanical stimuli applied to the buccal mucosa in the vicinity of osseointegrated oral implants with that in the controlateral dentate side. The role of the previously reported increased innervation in the peri-implant soft tissues in the oral sensorimotor function was thus examined. Materials and Methods: Seventeen subjects with 20 implants were tested. Directional cutaneous kinaesthesia (DCK) and graphesthesia (G) were performed on the buccal side of the alveolar mucosa before and at planned intervals after implant placement. The observation was pursued until 6 months after the prosthetic rehabilitation. In each subject, the contralateral mucosa served as a control to the implant sites. Average percentages of correct responses in a four-choice task for DCK and a three-choice task for G were calculated. Results: Despite an intersubject variation in both the DCK and G, high intraindividual correlations were found (p<.005). The implant sites showed a significant difference toward the control sites at the four interval test for both tests. For DCK and G, the average of correct responses decreased after abutment connection (i.e., after the implant uncovering surgery) to increase afterwards to reach a level close to, but still lower than, the control sites 3 to 6 months after the prosthetic rehabilitation. Conclusion: The DCK and G are simple but reliable sensory tests that can be easily applied in the oral region. This prospective study indicates that tooth loss reduces tactile function compared with implant-supported prostheses. The peri-implant soft tissues could be partially involved in the osseoperception function. © 2009 Wiley Periodicals, Inc.
AU  - Habre-Hallage, Pascale
AU  - Abboud-Naaman, Nada Bou
AU  - Reychler, Herve
AU  - van Steenberghe, Daniel
AU  - Jacobs, Reinhilde
DA  - 2011/12//
DO  - 10.1111/J.1708-8208.2009.00215.X
IS  - 4
KW  - Direction discrimination
KW  - Oral implants
KW  - Osseoperception
KW  - Psychophysical tests
KW  - Sensory changes
KW  - Tactile function
PY  - 2011
SP  - 296
EP  - 304
TI  - Perceptual changes in the peri-implant soft tissues assessed by directional cutaneous kinaesthesia and graphaesthesia: A prospective study
T2  - Clinical Implant Dentistry and Related Research
VL  - 13
ER  -
TY  - JOUR
AB  - BACKGROUND AND PURPOSE: Balance rehabilitation and vestibular or balance prostheses are both emerging fields that have a potential for synergistic interaction. This article reviews vibrotactile prosthetic devices that have been developed to date and ongoing work related to the application of vibrotactile feedback for enhanced postural control. A vibrotactile feedback device developed in the author's laboratory is described. METHODS: Twelve subjects with vestibular hypofunction were tested on a platform that moved randomly in a plane, while receiving vibrotactile feedback in the anteroposterior direction. The feedback allowed subjects to significantly decrease their anteroposterior body tilt but did not change mediolateral tilt. A tandem walking task performed by subjects with vestibulopathies demonstrated a reduction in their mediolateral sway due to vibrotactile feedback of mediolateral body tilt, after controlling for the effects of task learning. Published findings from 2 additional experiments conducted in the laboratories of collaborating physical therapists are summarized. RESULTS: The Dynamic Gait Index scores in community-dwelling elderly individuals who were prone to falls were significantly improved with the use of mediolateral body tilt feedback. DISCUSSION AND CONCLUSIONS: Although more work is needed, these results suggest that vibrotactile tilt feedback of subjects' body motion can be used effectively by physical therapists for balance rehabilitation. A preliminary description of the third-generation device that has been reduced from a vest format to a belt format is described to demonstrate the progressive evolution from research to clinical application. Copyright © 2010 Neurology Section, APTA.
AU  - Wall, Conrad
DA  - 2010/6//
DO  - 10.1097/NPT.0B013E3181DDE6F0
IS  - 2
KW  - Balance prosthesis
KW  - Balance rehabilitation
KW  - Biofeedback
KW  - Vibrotactile tilt feedback
PY  - 2010
SP  - 98
EP  - 104
TI  - Application of vibrotactile feedback of body motion to improve rehabilitation in individuals with imbalance
T2  - Journal of Neurologic Physical Therapy
VL  - 34
ER  -
TY  - JOUR
AB  - Of the possible levels of amputation, transtibial amputations result in functionally excellent outcomes. However, in contrast to hind foot amputations, such as Syme and especially Boyd amputation, acute or late complications related to the amputated stump are frequent with the various described techniques. The aim of this study was to describe a hind foot (including the calcaneum and fat pad) pedicled sensate flap with a surface that allowed full terminal weight-bearing in transtibial amputations in adults. One male patient, 66 years old with schizophrenia and chronic distal tibial osteomyelitis, underwent a leg amputation with sensate composite calcaneal flap construction. The stump was painless and able to bear total terminal weight at 12 weeks. Calcaneum tibial fusion was observed at 12-week postoperative follow-up. A below-knee prosthesis was adapted in 12 weeks, and at the 1-year follow-up, the patient was completely satisfied with the functional performance of his stump. The flap described provides proprioceptive feedback with the best bone and skin to support weight bearing. Another advantage is the possibility to use the same prosthesis commonly used in Boyd or Syme amputation due a longer arm leverage, which also allows full terminal weight-bearing. In the current study, a transtibial amputation covered with a pedicled sensate plantar flap preserving the calcaneum was proposed. In theory, the anatomic structures spared in this technique provide a strong full weight-bearing terminal surface of the stump that will last a lifetime. Copyright © 2011 by Thieme Medical Publishers, Inc.
AU  - Livani, Bruno
AU  - De Castro, Gabriel F.
AU  - Filho, Jose R.Tonelli
AU  - Belangero, William D.
AU  - Ramos, Tamara M.
AU  - Mongon, Mauricio
DO  - 10.1055/S-0030-1267831
IS  - 1
KW  - Heel
KW  - extremities
KW  - leg
PY  - 2011
SP  - 63
EP  - 66
TI  - Pedicled sensate composite calcaneal flap to achieve full weight-bearing surface in midshaft leg amputations: Case report
T2  - Journal of Reconstructive Microsurgery
VL  - 27
ER  -
TY  - JOUR
AB  - The lack of proprioceptive feedback is a serious deficiency of current prosthetic control systems. The Osseo-Magnetic Link (OML) is a novel humeral or wrist rotation control system that could preserve proprioception. It utilizes a magnet implanted within the residual bone and sensors mounted in the prosthetic socket to detect magnetic field vectors and determine the bone's orientation. This allows the use of volitional bone rotation to control a prosthetic rotator. We evaluated the performance of the OML using a physical model of a transhumeral residual limb. A small Neodymium-Iron-Boron magnet was placed in a model humerus, inside a model upper arm. Four three-axis Hall-effect sensors were mounted on a ring 3 cm distal to the magnet. An optimization algorithm based on Newton's method determined the position and orientation of the magnet within the model humerus under various conditions, including bone translations, interference, and magnet misalignment. The orientation of the model humerus was determined within 3° for rotations centered in the arm; an additional 6° error was found for translations 20 mm from center. Adjustments in sensor placement may reduce these errors. The results demonstrate that the OML is a feasible solution for providing prosthesis rotation control while preserving rotational proprioception.
AU  - Rouse, Elliott J
AU  - Nahlik, David C
AU  - Peshkin, Michael A
AU  - Kuiken, Todd A
DA  - 2011/4//
DO  - 10.1109/TNSRE.2010.2102365
IS  - 2
KW  - Hall-effect
KW  - optimization
KW  - proprioception
KW  - prosthesis control
PY  - 2011
SP  - 213
EP  - 20
TI  - Development of a model osseo-magnetic link for intuitive rotational control of upper-limb prostheses.
T2  - IEEE transactions on neural systems and rehabilitation engineering : a publication of the IEEE Engineering in Medicine and Biology Society
UR  - http://www.ncbi.nlm.nih.gov/pubmed/21193382
UR  - http://www.pubmedcentral.nih.gov/articlerender.fcgi?artid=PMC4288921
VL  - 19
ER  -
TY  - JOUR
AB  - Plastic surgery offers a quite unique window on abrupt and permanent modifications of a human's body schema. Its impact is comparable to amputations or other severe injuries, with the evident advantage from the experimenter's (and patient's) point of view that it is planned, allowing longitudinal studies and quantification of the weight and distribution of modified bodily masses (e.g., weight of the prosthesis). One potential drawback is that modifications due to (aesthetic) plastic surgery are often too little to be revealed by motor control tasks, making it difficult to measure the time course of body schema readaptation. The aim of our study is measuring the capability of the body schema to readapt to significant and abrupt changes, such as the distribution of mass centers, and in particular to assess what is the time course of such re-adaptation. For this reason, we have carried out a longitudinal study on postural modifications on a population of female patients (N = 30) who were subjected to additive or reductive plastic surgery. Posture and stabilometry evaluations were performed before surgery (TO), and after 1 months (T1), 4 months (T2), and 1 year (T3). Posture was reconstructed from spatial tracking system (Fastrack™ Polhemus) recordings. Stabilometry analysis was performed by force platform (Globus Italia). The results document a modification in posture and a significant increase in the sway area after body mass alterations. Posture and stabilometry data return to equilibrium after 1 year. Our data suggest that posture control relies on, at least in part, feedforward than only on feedback strategies.
AU  - Saggini, R.
AU  - Iodice, P.
AU  - Saggini, A.
AU  - Scuderi, N.
AU  - Bellomo, R. G.
DA  - 2012/1//
DO  - 10.1177/03946320120250S101
KW  - 3D model
KW  - feed forward
KW  - postural control
PB  - SAGE Publications Inc.
PY  - 2012
SP  - 1
EP  - 8
TI  - Biomechanical Modification and Sense Motor Control of Body Posture after Plastic Surgery
T2  - International Journal of Immunopathology and Pharmacology
VL  - 25
ER  -
TY  - JOUR
AB  - In recent years, much attention has been focused on developing stimulating strategies for somatosensory prostheses. One application of such a somatosensory prosthesis is to supply proprioceptive feedback in a brain machine interface application. One strategy for the development of such a stimulation regime is to mimic the natural representation of limb state variables. In this paper, we demonstrate that end point force is represented in primary somatosensory cortex of the macaque and force, in addition to velocity, can be decoded from S1 neural recordings. Force is represented in S1 in both a movement and isometric tasks; however, models that predict force in one condition do not generalize to the other. Possible interpretations of these apparently contradictory results are discussed. © 2011 IEEE.
AU  - London, Brian M.
AU  - Torres, Ricardo Ruiz
AU  - Slutzky, Marc W.
AU  - Miller, Lee E.
DO  - 10.1109/IEMBS.2011.6091854
PY  - 2011
SN  - 9781424441211
SP  - 7521
EP  - 7524
TI  - Designing stimulation patterns for an afferent BMI: Representation of kinetics in somatosensory cortex
T2  - Proceedings of the Annual International Conference of the IEEE Engineering in Medicine and Biology Society, EMBS
ER  -
TY  - JOUR
AB  - Vibrotactile feedback about body position and velocity has been shown to be effective at reducing low frequency body sway (below about 0.5 Hz) in response to balance perturbations while standing. However, current devices cause an undesirable increase in high frequency body sway. In addition, unlike other sensory prostheses such as hearing aids, which are fine-tuned to the user, current vibrotactile balance prostheses largely employ a one size fits all approach, in that they use the same settings (i.e. parameter values) for all subjects. Rather than using a fixed design consisting of position and velocity feedback for all subjects, we propose a custom design approach that employs system identification methods to identify the feedback required to achieve a desired body sway frequency response for the subject. Our derivations and simulations show that in order to accomplish this objective, feedback consisting of a subject-specific filtered combination of body position, velocity and acceleration is required. Simulation results are provided to illustrate the results. © 2011 IEEE.
AU  - Loughlin, Patrick
AU  - Mahboobin, Arash
AU  - Furman, Joseph
DO  - 10.1109/IEMBS.2011.6090308
PY  - 2011
SN  - 9781424441211
SP  - 1310
EP  - 1313
TI  - Designing vibrotactile balance feedback for desired body sway reductions
T2  - Proceedings of the Annual International Conference of the IEEE Engineering in Medicine and Biology Society, EMBS
ER  -
TY  - JOUR
AB  - Although a lower extremity exoskeleton shows great prospect in the rehabilitation of the lower limb, it has not yet been widely applied to the clinical rehabilitation of the paralyzed. This is partly caused by insufficient information interactions between the paralyzed and existing exoskeleton that cannot meet the requirements of harmonious control. In this research, a bidirectional human-machine interface including a neurofuzzy controller and an extended physiological proprioception (EPP) feedback system is developed by imitating the biological closed-loop control system of human body. The neurofuzzy controller is built to decode human motion in advance by the fusion of the fuzzy electromyographic signals reflecting human motion intention and the precise proprioception providing joint angular feedback information. It transmits control information from human to exoskeleton, while the EPP feedback system based on haptic stimuli transmits motion information of the exoskeleton back to the human. Joint angle and torque information are transmitted in the form of air pressure to the human body. The real-time bidirectional human-machine interface can help a patient with lower limb paralysis to control the exoskeleton with his/her healthy side and simultaneously perceive motion on the paralyzed side by EPP. The interface rebuilds a closed-loop motion control system for paralyzed patients and realizes harmonious control of the human-machine system. © 2012 IEEE.
AU  - Yin, Yue H.
AU  - Fan, Yuan J.
AU  - Xu, Li D.
DO  - 10.1109/TITB.2011.2178034
IS  - 4
KW  - E-health care
KW  - exoskeleton robot
KW  - harmonious control
KW  - health care enterprise systems
KW  - information interaction
PY  - 2012
SP  - 542
EP  - 549
TI  - EMG and EPP-integrated human-machine interface between the paralyzed and rehabilitation exoskeleton
T2  - IEEE Transactions on Information Technology in Biomedicine
VL  - 16
ER  -
TY  - JOUR
AB  - A balance control model was applied to interpret how subjects with a severe vestibular loss (VL) used vibrotactile information from a balance prosthesis to enhance balance control. Experimental data were from 5 VL subjects standing with eyes closed and responding to continuous pseudorandom surface tilts of the stance platform. Results showed that vibrotactile feedback information reduced sway at frequencies below 0.6 Hz, but vibrotactile feedback was less effective in reducing sway as stimulus amplitude increased. This experimental pattern was accurately predicted by the model, which was based on time-delayed sensory feedback control. The model predicted that changes to the vibrotactor activation scheme could improve performance of the prosthesis and demonstrated that further improvements might be possible if motor learning, acquired by practice and training, could increase VL subjects' reliance on the prosthesis. © 2011 IEEE.
AU  - Goodworth, Adam D.
AU  - Wall, Conrad
AU  - Peterka, Robert J.
DO  - 10.1109/IEMBS.2011.6090307
PY  - 2011
SN  - 9781424441211
SP  - 1306
EP  - 1309
TI  - A balance control model predicts how vestibular loss subjects benefit from a vibrotactile balance prosthesis
T2  - Proceedings of the Annual International Conference of the IEEE Engineering in Medicine and Biology Society, EMBS
ER  -
TY  - JOUR
AB  - The Ilizarov fixator can be used as a bone regenerator to correct limb-length discrepancies in patients who require limb lengthening. A 17-year-old man presented with 12 cm of left lower-limb shortening and amputation at the left mid-forefoot region, which was the result of severe burns of the left lower limb at 2 years of age. The burns damaged the distal femoral, proximal, and distal tibial physes. Scarring around knee and leg acted as a bowstring and slowed normal longitudinal femoral and tibial bone growth. The patient wished to be prosthesis free. Limb lengthening was performed with the Ilizarov fixator. The patient became prosthesis free and was able to perform activities of daily living wearing normal footwear, which was possible because the patient had a good heel pad. The patient can walk on a normal limb with no prosthesis, the significant advantage being the right proprioceptive feedback it gives the patient during ambulation because it is sensate. This technique can be used in other patients with below-knee amputations in which the tibial amputated end can be given a myoplasty cover or padding nearly as good as a heel. Subsequently, tibiae can be lengthened, and patients can be made to bear weight on artificial heels.
AU  - Lal, Hitesh
AU  - Sharma, Deepak Kumar
AU  - Mittal, Deepak
DA  - 2012/5//
DO  - 10.3928/01477447-20120426-39
IS  - 5
PY  - 2012
TI  - Prosthesis-free solution for below-knee amputations
T2  - Orthopedics
VL  - 35
ER  -
TY  - JOUR
AB  - Brain computer interface (BCI) technology has been proposed for motor neurorehabilitation, motor replacement and assistive technologies. It is an open question whether proprioceptive feedback affects the regulation of brain oscillations and therefore BCI control. We developed a BCI coupled on-line with a robotic hand exoskeleton for flexing and extending the fingers. 24 healthy participants performed five different tasks of closing and opening the hand: (1) motor imagery of the hand movement without any overt movement and without feedback, (2) motor imagery with movement as online feedback (participants see and feel their hand, with the exoskeleton moving according to their brain signals, (3) passive (the orthosis passively opens and closes the hand without imagery) and (4) active (overt) movement of the hand and rest. Performance was defined as the difference in power of the sensorimotor rhythm during motor task and rest and calculated offline for different tasks. Participants were divided in three groups depending on the feedback receiving during task 2 (the other tasks were the same for all participants). Group 1 (n = 9) received contingent positive feedback (participants' sensorimotor rhythm (SMR) desynchronization was directly linked to hand orthosis movements), group 2 (n = 8) contingent "negative" feedback (participants' sensorimotor rhythm synchronization was directly linked to hand orthosis movements) and group 3 (n = 7) sham feedback (no link between brain oscillations and orthosis movements). We observed that proprioceptive feedback (feeling and seeing hand movements) improved BCI performance significantly. Furthermore, in the contingent positive group only a significant motor learning effect was observed enhancing SMR desynchronization during motor imagery without feedback in time. Furthermore, we observed a significantly stronger SMR desynchronization in the contingent positive group compared to the other groups during active and passive movements. To summarize, we demonstrated that the use of contingent positive proprioceptive feedback BCI enhanced SMR desynchronization during motor tasks. © 2012 Ramos-Murguialday et al.
AU  - Ramos-Murguialday, Ander
AU  - Schürholz, Markus
AU  - Caggiano, Vittorio
AU  - Wildgruber, Moritz
AU  - Caria, Andrea
AU  - Hammer, Eva Maria
AU  - Halder, Sebastian
AU  - Birbaumer, Niels
DA  - 2012/10//
DO  - 10.1371/JOURNAL.PONE.0047048
IS  - 10
PY  - 2012
TI  - Proprioceptive Feedback and Brain Computer Interface (BCI) Based Neuroprostheses
T2  - PLoS ONE
VL  - 7
ER  -
TY  - JOUR
AB  - The goal of our research is to augment gait rehabilitation for persons with gait asymmetry through a real-time feedback system that can be used independently by patients in the community. Our wireless, wearable, real-time gait asymmetry detection system called the lower extremity ambulatory feedback system (LEAFS) is a low-cost, in-shoe gait detection device that provides real-time auditory feedback based on the stance time symmetry ratio between the right and left limbs. This study evaluated the performance of the LEAFS in three study subjects with gait asymmetry secondary to unilateral transtibial amputation. Study subjects used the LEAFS for six 30-min training sessions under the supervision of a physical therapist. Two subjects demonstrated improved gait symmetry, with one subject reducing trunk sway by 85.5%, and the other subject reducing trunk sway by 16.0% and increasing symmetry ratio toward unity by 26.5%, as measured by a clinical motion analysis lab. The third subject did not demonstrate any objective improvements in gait symmetry or trunk sway. While testing with a larger number of subjects is necessary, this initial study using LEAFS with persons with transtibial amputations suggests that it can assist in improving gait symmetry in this population. © 2012 Elsevier B.V.
AU  - Yang, L.
AU  - Dyer, P. S.
AU  - Carson, R. J.
AU  - Webster, J. B.
AU  - Bo Foreman, K.
AU  - Bamberg, S. J.M.
DA  - 2012/7//
DO  - 10.1016/J.GAITPOST.2012.04.004
IS  - 3
KW  - Amputee gait
KW  - Feedback
KW  - Gait asymmetry
KW  - Insole sensors
KW  - Wireless
PY  - 2012
SP  - 631
EP  - 634
TI  - Utilization of a lower extremity ambulatory feedback system to reduce gait asymmetry in transtibial amputation gait
T2  - Gait and Posture
VL  - 36
ER  -
TY  - JOUR
AB  - Tactile feedback plays a key role in the attribution of a limb to the self and in the motor control of grasping and manipulation. However, due to technological limits, current prosthetic hands do not provide amputees with cutaneous touch feedback. Recent findings showed that amputees can be tricked into experiencing an alien rubber hand as part of their own body, by applying synchronous touches to the stump which is out of view, and to the rubber hand in full view. It was suggested that similar effects could be achieved by using a prosthesis with touch sensors that provides synchronous cutaneous feedback through an array of tactile stimulators on the stump. Such a prosthesis holds the potential to be easily incorporated within one's body scheme, because it would reproduce the perceptual illusion in everyday usage. We propose to use sensory substitution - specifically vibrotactile - to address this issue, as current haptic technology is still too bulky and inefficient. In this basic study we addressed the fundamental question of whether visuo-tactile modality mismatch promotes self-attribution of a limb, and to what extent compared to a modality-matched paradigm, on normally-limbed subjects. We manipulated visuo-tactile stimulations, comprising combinations of modality matched, modality mismatched, synchronous and asynchronous stimulations, in a set of experiments fashioned after the Rubber Hand Illusion. Modality mismatched stimulation was provided using a keypad-controlled vibrotactile display. Results from three independent measures of embodiment (questionnaires, pointing tests and skin conductance responses) indicate that vibrotactile sensory substitution can be used to induce self-attribution of a rubber hand when synchronous but modality-conflicting visuo-tactile stimulation is delivered to the biological finger pads and to the equivalent rubber hand phalanges. © 2012 D'Alonzo and Cipriani.
AU  - D'Alonzo, Marco
AU  - Cipriani, Christian
DA  - 2012/11//
DO  - 10.1371/JOURNAL.PONE.0050756
IS  - 11
PY  - 2012
TI  - Vibrotactile Sensory Substitution Elicits Feeling of Ownership of an Alien Hand
T2  - PLoS ONE
VL  - 7
ER  -
TY  - JOUR
AB  - State-of-the-art upper extremity prostheses include anthropomorphic hands with dexterity that approximates that of a human. To be fully useful, these devices will require an advanced somatosensory neural interface to convey tactile and proprioceptive feedback to the user. To this end, microstimulation methods are being developed using microelectrode arrays implanted at various locations along the somatosensory neuraxis, from peripheral nerves to primary somatosensory cortex. There is presently no consensus as to the best approach, although results from animal and human studies lend support for each. The purpose of this review is to outline practical considerations for the design of a somatosensory interface based on present knowledge of the anatomy and physiology, prior attempts to elicit somatic sensations using electrical stimulation, and lessons learned from successful sensory neuroprostheses such as the cochlear implant. © 2012 Taylor & Francis Group, LLC.
AU  - Weber, Douglas J.
AU  - Friesen, Rebecca
AU  - Miller, Lee E.
DA  - 2012/11//
DO  - 10.1080/00222895.2012.735283
IS  - 6
KW  - feedback
KW  - neural prosthesis
KW  - somatosensory
PY  - 2012
SP  - 403
EP  - 418
TI  - Interfacing the Somatosensory System to Restore Touch and Proprioception: Essential Considerations
T2  - Journal of Motor Behavior
UR  - http://www.tandfonline.com/doi/abs/10.1080/00222895.2012.735283
VL  - 44
ER  -
TY  - JOUR
AB  - The use of vibration as a feedback modality to convey motion of the body has been shown to improve measures of postural stability in some groups of patients. Because individuals using transtibial prostheses lack sensation distal to the amputation, vibratory feedback could possibly be used to improve their postural stability. The current investigation provided transtibial prosthesis users (n = 24, mean age 48 yr) with vibratory feedback proportional to the signal received from force transducers located under the prosthetic foot. Postural stability was evaluated by measuring center of pressure (CoP) movement, limits of stability, and rhythmic weight shift while participants stood on a force platform capable of rotations in the pitch plane (toes up/toes down). The results showed that the vibratory feedback increased the mediolateral displacement amplitude of CoP in standing balance and reduced the response time to rapid voluntary movements of the center of gravity. The results suggest that the use of vibratory feedback in an experimental setting leads to improvements in fast open-loop mechanisms of postural control in transtibial prosthesis users.
AU  - Rusaw, David
AU  - Hagberg, Kerstin
AU  - Nolan, Lee
AU  - Ramstrand, Nerrolyn
DO  - 10.1682/JRRD.2011.05.0088
IS  - 8
KW  - Amputation
KW  - Balance
KW  - Center of pressure
KW  - Feedback
KW  - Limits of stability
KW  - Postural stability
KW  - Prosthesis
KW  - Rhythmic weight shift
KW  - Transtibial
KW  - Vibration
PY  - 2012
SP  - 1239
EP  - 1253
TI  - Can vibratory feedback be used to improve postural stability in persons with transtibial limb loss?
T2  - Journal of Rehabilitation Research and Development
VL  - 49
ER  -
TY  - JOUR
AB  - One of the current challenges in the field of advanced prosthetics is the development of artificial limbs that provide the user with detailed sensory feedback. Sensory feedback from our limbs is not only important for proprioceptive awareness and motor control, but also essential for providing us with a feeling of ownership or simply put, the sensation that our limbs actually belong to ourselves. The strong link between sensory feedback and ownership has been repeatedly demonstrated with the so-called rubber hand illusion (RHI), during which individuals are induced with the illusory sensation that an artificial hand is their own. In healthy participants, this occurs via integration of visual and tactile signals, which is primarily supported by multisensory regions in premotor and intraparietal cortices. Here, we describe a functional magnetic resonance imaging (fMRI) study with two upper limb amputees, showing for the first time that the same brain regions underlie ownership sensations of an artificial hand in this population. Albeit preliminary, these findings are interesting from both a theoretical as well as a clinical point of view. From a theoretical perspective, they imply that even years after the amputation, a few seconds of synchronous visuotactile stimulation are sufficient to activate hand-centered multisensory integration mechanisms. From a clinical perspective, they show that a very basic sensation of touch from an artificial hand can be obtained by simple but precisely targeted stimulation of the stump, and suggest that a similar mechanism implemented in prosthetic hands would greatly facilitate ownership sensations and in turn, acceptance of the prosthesis. © 2013 © 2013 The Author(s). Published by Taylor & Francis.
AU  - Schmalzl, Laura
AU  - Kalckert, Andreas
AU  - Ragnö, Christina
AU  - Ehrsson, H. Henrik
DO  - 10.1080/13554794.2013.791861
IS  - 4
KW  - Amputees
KW  - Multisensory integration
KW  - Prosthetics
KW  - Rubber hand illusion
KW  - fMRI
PB  - Psychology Press Ltd
PY  - 2014
SP  - 407
EP  - 420
TI  - Neural correlates of the rubber hand illusion in amputees: A report of two cases
T2  - Neurocase
VL  - 20
ER  -
TY  - JOUR
AB  - The ability to distinguish object stiffness is a very important aspect in object handling, but completely lacking in current myoelectric prostheses. In human hands both tactile and proprioceptive sensory information are required for stiffness determination. Therefore, it was investigated whether it is possible to distinguish object stiffness with vibrotactile feedback of hand opening and grasping force. Three configurations consisting of an array of coin motors and a single miniature vibrotactile transducer were investigated. Ten healthy subjects and seven subjects with upper limb loss due to amputation or congenital defects performed virtual grasping tasks, in which they controlled hand opening and grasping force. They were asked to determine the stiffness of a grasped virtual object from four options. With hand opening feedback alone or in combination with grasping force feedback, correct stiffness determination was achieved in around 60% of the cases and significantly higher than the 25% achieved without feedback or grasping force feedback alone. Despite the equal performance results, the combination of hand opening and grasping force feedback was preferred by the subjects over the hand opening feedback alone. No differences between feedback configurations and between subjects with upper limb loss and healthy subjects were found. © 2001-2011 IEEE.
AU  - Witteveen, Heidi J.B.
AU  - Luft, Frauke
AU  - Rietman, Johan S.
AU  - Veltink, Peter H.
DA  - 2014/1//
DO  - 10.1109/TNSRE.2013.2267394
IS  - 1
KW  - Myoelectric forearm prostheses
KW  - Patient measurements
KW  - Stiffness feedback
KW  - Vibrotactile stimulation
KW  - Virtual grasping tasks
PY  - 2014
SP  - 53
EP  - 61
TI  - Stiffness feedback for myoelectric forearm prostheses using vibrotactile stimulation
T2  - IEEE Transactions on Neural Systems and Rehabilitation Engineering
VL  - 22
ER  -
TY  - JOUR
AB  - Background: This study investigated changes in stance movement strategies and muscle synergies when bilateral peripheral vestibular loss (BVL) subjects are provided feedback of pelvis sway angle. Methods. Six BVL (all male) and 7 age-matched male healthy control (HC) subjects performed 3 stance tasks: standing feet hip width apart, eyes closed, on a firm and foam surface, and eyes open on foam. Pelvis and upper trunk movements were recorded in the roll and pitch planes. Surface EMG was recorded from pairs of antagonistic muscles at the lower leg, trunk and upper arm. Subjects were first assessed without feedback. Then, they received training with vibrotactile, auditory, and fall-warning visual feedback during stance tasks before being reassessed with feedback. Results: Feedback reduced pelvis sway angle displacements to values of HCs for all tasks. Movement strategies were reduced in amplitude but not otherwise changed by feedback. These strategies were not different from those of HCs before or after use of feedback. Low frequency motion was in-phase and high frequency motion anti-phasic. Feedback reduced amplitudes of EMG, activity ratios (synergies) of antagonistic muscle pairs and slightly reduced baseline muscle activity. Conclusions: This is the first study demonstrating how vestibular loss subjects achieve a reduction of sway during stance with prosthetic feedback. Unchanged movement strategies with reduced amplitudes are achieved with improved antagonistic muscle synergies. This study suggests that both body movement and muscle measures could be explored when choosing feedback variables, feedback location, and patient groups for prosthetic devices which reduce sway of those with a tendency to fall. © 2013 Honegger et al.; licensee BioMed Central Ltd.
AU  - Honegger, Flurin
AU  - Hillebrandt, Imke Ma
AU  - Van Den Elzen, Nadja Ga
AU  - Tang, Kok Sing
AU  - Allum, John H.
DA  - 2013/12//
DO  - 10.1186/1743-0003-10-115
IS  - 1
KW  - Electromyography
KW  - Feedback/physiology
KW  - Postural Balance/physiology
KW  - Prostheses and Implants
KW  - Vestibular diseases
PB  - BioMed Central Ltd.
PY  - 2013
TI  - The effect of prosthetic feedback on the strategies and synergies used by vestibular loss subjects to control stance
T2  - Journal of NeuroEngineering and Rehabilitation
VL  - 10
ER  -
TY  - JOUR
AB  - Objective. Brain machine interfaces (BMIs) that decode control signals from motor cortex have developed tremendously in the past decade, but virtually all rely exclusively on vision to provide feedback. There is now increasing interest in developing an afferent interface to replace natural somatosensation, much as the cochlear implant has done for the sense of hearing. Preliminary experiments toward a somatosensory neuroprosthesis have mostly addressed the sense of touch, but proprioception, the sense of limb position and movement, is also critical for the control of movement. However, proprioceptive areas of cortex lack the precise somatotopy of tactile areas. We showed previously that there is only a weak tendency for neighboring neurons in area 2 to signal similar directions of hand movement. Consequently, stimulation with the relatively large currents used in many studies is likely to activate a rather heterogeneous set of neurons. Approach. Here, we have compared the effect of single-electrode stimulation at subthreshold levels to the effect of stimulating as many as seven electrodes in combination. Main results. We found a mean enhancement in the sensitivity to the stimulus (d′) of 0.17 for pairs compared to individual electrodes (an increase of roughly 30%), and an increase of 2.5 for groups of seven electrodes (260%). Significance. We propose that a proprioceptive interface made up of several hundred electrodes may yield safer, more effective sensation than a BMI using fewer electrodes and larger currents. © 2013 IOP Publishing Ltd.
AU  - Zaaimi, Boubker
AU  - Ruiz-Torres, Ricardo
AU  - Solla, Sara A.
AU  - Miller, Lee E.
DA  - 2013/10//
DO  - 10.1088/1741-2560/10/5/056013
IS  - 5
PY  - 2013
TI  - Multi-electrode stimulation in somatosensory cortex increases probability of detection
T2  - Journal of Neural Engineering
VL  - 10
ER  -
TY  - JOUR
AB  - Preventing loss of balance in individuals with transtibial amputation is important, as they are susceptible to a high frequency of fall related injuries. In order to validate fall prevention and balance therapies, methods to assess gait stability must be developed. Kinematic, temporal-spatial, and center of mass data from six healthy young participants with transtibial amputation were collected during treadmill walking during exposure to 10 randomly ordered discrete medial-lateral perturbations. The 20 strides prior to each perturbation were assessed for anticipatory changes. The only consistent postural adjustment made as a result of the perturbations was a significantly lowered center of mass height (p=0.016). © 2013 Elsevier B.V.
AU  - Sturdy, Jordan
AU  - Gates, Deanna H.
AU  - Darter, Benjamin J.
AU  - Wilken, Jason M.
DO  - 10.1016/J.GAITPOST.2013.12.006
IS  - 3
KW  - Amputees
KW  - Gait
KW  - Kinematics
KW  - Perturbations
KW  - Variability
PB  - Elsevier
PY  - 2014
SP  - 995
EP  - 998
TI  - Assessing preparative gait adaptations in persons with transtibial amputation in response to repeated medial-lateral perturbations
T2  - Gait and Posture
VL  - 39
ER  -
TY  - JOUR
AB  - BACKGROUND: Perceptual embodiment of an artificial limb aids manual control of prostheses and can be facilitated by somatosensory feedback. We hypothesised that transcutaneous electrical nerve stimulation (TENS) may facilitate perceptual embodiment of artificial limbs. OBJECTIVE: To determine the effect of TENS on perceptual embodiment of an artificial hand in 32 intact-limbed participants. METHODS: Participants were exposed to four experimental conditions in four counterbalanced blocks: (i) Vision (V) watching an artificial hand positioned congruently to the real hand (out of view); (ii) Vision and strong non-painful TENS in the real hand (V+T); Vision and Stroking (V+S) of the artificial and real hand with a brush; Vision, Stroking and TENS (V+S+T) watching artificial hand being stroked whilst real hand was stroked and receiving TENS. RESULTS: Repeated measure ANOVA detected effects for Condition (P< 0.001), Block (P< 0.001) and Condition x Block interaction (P< 0.001). Pairwise comparisons detected more intense perceptual embodiment for V+S+T compared with V (P< 0.001) and V+T (P< 0.001), and for V+S compared with V (P< 0.001) and V+T (P< 0.001).The intensity of perceptual embodiment increased for later blocks (P< 0.001). CONCLUSIONS: A sensation of TENS was generated within the artificial hand in individuals with intact limbs and this facilitated perceptual embodiment. The magnitude of effect was modest.
AU  - Mulvey, Matthew
AU  - Fawkner, Helen
AU  - Johnson, Mark I.
DO  - 10.3233/THC-140780
IS  - 2
KW  - Transcutaneous electrical nerve stimulation (TENS)
KW  - amputation
KW  - artificial limb
KW  - body image
KW  - perceptual embodiment
KW  - rehabilitation
PB  - IOS Press
PY  - 2014
SP  - 157
EP  - 166
TI  - An investigation into the perceptual embodiment of an artificial hand using transcutaneous electrical nerve stimulation (TENS) in intact-limbed individuals
T2  - Technology and Health Care
VL  - 22
ER  -
TY  - JOUR
AB  - The typical control of myoelectric interfaces, whether in laboratory settings or real-life prosthetic applications, largely relies on visual feedback because proprioceptive signals from the controlling muscles are either not available or very noisy. We conducted a set of experiments to test whether artificial proprioceptive feedback, delivered noninvasively to another limb, can improve control of a two-dimensional myoelectrically-controlled computer interface. In these experiments, participants were required to reach a target with a visual cursor that was controlled by electromyogram signals recorded from muscles of the left hand, while they were provided with an additional proprioceptive feedback on their right arm by moving it with a robotic manipulandum. Provision of additional artificial proprioceptive feedback improved the angular accuracy of their movements when compared to using visual feedback alone but did not increase the overall accuracy quantified with the average distance between the cursor and the target. The advantages conferred by proprioception were present only when the proprioceptive feedback had similar orientation to the visual feedback in the task space and not when it was mirrored, demonstrating the importance of congruency in feedback modalities for multi-sensory integration. Our results reveal the ability of the human motor system to learn new inter-limb sensory-motor associations; the motor system can utilize task-related sensory feedback, even when it is available on a limb distinct from the one being actuated. In addition, the proposed task structure provides a flexible test paradigm by which the effectiveness of various sensory feedback and multi-sensory integration for myoelectric prosthesis control can be evaluated.
AU  - Pistohl, Tobias
AU  - Joshi, Deepak
AU  - Ganesh, Gowrishankar
AU  - Jackson, Andrew
AU  - Nazarpour, Kianoush
DA  - 2015/5//
DO  - 10.1109/TNSRE.2014.2355856
IS  - 3
KW  - Electromyogram signal
KW  - Proprioceptive feedback
KW  - Sensorimotor integration
PB  - Institute of Electrical and Electronics Engineers Inc.
PY  - 2015
SP  - 498
EP  - 507
TI  - Artificial proprioceptive feedback for myoelectric control
T2  - IEEE Transactions on Neural Systems and Rehabilitation Engineering
VL  - 23
ER  -
TY  - JOUR
AB  - Tactile feedback is essential to intuitive control and to promote the sense of self-attribution of a prosthetic limb. Recent findings showed that amputees can be tricked to experience this embodiment, when synchronous and modality-matched stimuli are delivered to biological afferent structures and to an alien rubber hand. Hence, it was suggested to exploit this effect by coupling touch sensors in a prosthesis to an array of haptic tactile stimulators in the prosthetic socket. However, this approach is not clinically viable due to physical limits of current haptic devices. To address this issue we have proposed modality-mismatched stimulation and demonstrated that this promotes self-attribution of an alien hand on normally limbed subjects. In this work we investigated whether similar effects could be induced in transradial amputees with referred phantom sensations in a series of experiments fashioned after the Rubber Hand Illusion using vibrotactile stimulators. Results from three independent measures of embodiment demonstrated that vibrotactile sensory substitution elicits body-ownership of a rubber hand in transradial amputees. These results open up promising possibilities in this field; indeed miniature, safe and inexpensive vibrators could be fitted into commercially available prostheses and sockets to induce the illusion every time the prosthesis manipulates an object.
AU  - D'Alonzo, Marco
AU  - Clemente, Francesco
AU  - Cipriani, Christian
DA  - 2015/5//
DO  - 10.1109/TNSRE.2014.2337952
IS  - 3
KW  - Cognitive neuroscience
KW  - rehabilitation engineering
KW  - sensory feedback
KW  - sensory substitution
KW  - tactile perception
PB  - Institute of Electrical and Electronics Engineers Inc.
PY  - 2015
SP  - 450
EP  - 457
TI  - Vibrotactile stimulation promotes embodiment of an Alien hand in amputees with phantom sensations
T2  - IEEE Transactions on Neural Systems and Rehabilitation Engineering
VL  - 23
ER  -
TY  - JOUR
AB  - Background: A recent study showed that the gaze patterns of amputee users of myoelectric prostheses differ markedly from those seen in anatomically intact subjects. Gaze behaviour is a promising outcome measures for prosthesis designers, as it appears to reflect the strategies adopted by amputees to compensate for the absence of proprioceptive feedback and uncertainty/delays in the control system, factors believed to be central to the difficulty in using prostheses. The primary aim of our study was to characterise visuomotor behaviours over learning to use a trans-radial myoelectric prosthesis. Secondly, as there are logistical advantages to using anatomically intact subjects in prosthesis evaluation studies, we investigated similarities in visuomotor behaviours between anatomically intact users of a trans-radial prosthesis simulator and experienced trans-radial myoelectric prosthesis users. Methods. In part 1 of the study, we investigated visuomotor behaviours during performance of a functional task (reaching, grasping and manipulating a carton) in a group of seven anatomically intact subjects over learning to use a trans-radial myoelectric prosthesis simulator (Dataset 1). Secondly, we compared their patterns of visuomotor behaviour with those of four experienced trans-radial myoelectric prosthesis users (Dataset 2). We recorded task movement time, performance on the SHAP test of hand function and gaze behaviour. Results: Dataset 1 showed that while reaching and grasping the object, anatomically intact subjects using the prosthesis simulator devoted around 90% of their visual attention to either the hand or the area of the object to be grasped. This pattern of behaviour did not change with training, and similar patterns were seen in Dataset 2. Anatomically intact subjects exhibited significant increases in task duration at their first attempts to use the prosthesis simulator. At the end of training, the values had decreased and were similar to those seen in Dataset 2. Conclusions: The study provides the first functional description of the gaze behaviours seen during use of a myoelectric prosthesis. Gaze behaviours were found to be relatively insensitive to practice. In addition, encouraging similarities were seen between the amputee group and the prosthesis simulator group. © 2014 Sobuh et al.; licensee BioMed Central Ltd.
AU  - Sobuh, Mohammad M.D.
AU  - Kenney, Laurence P.J.
AU  - Galpin, Adam J.
AU  - Thies, Sibylle B.
AU  - McLaughlin, Jane
AU  - Kulkarni, Jai
AU  - Kyberd, Peter
DA  - 2014/4//
DO  - 10.1186/1743-0003-11-72
IS  - 1
KW  - Amputee
KW  - Design evaluation
KW  - Myoelectric
KW  - Prosthesis
KW  - Upper limb
KW  - Visuomotor behaviour
PB  - BioMed Central Ltd.
PY  - 2014
TI  - Visuomotor behaviours when using a myoelectric prosthesis
T2  - Journal of NeuroEngineering and Rehabilitation
VL  - 11
ER  -
TY  - JOUR
AB  - Proper implant occlusion is essential for adequate oral function and the prevention of adverse consequences, such as implant overloading. Dental implants are thought to be more prone to occlusal overloading than natural teeth because of the loss of the periodontal ligament, which provides shock absorption and periodontal mechanoreceptors, which provide tactile sensitivity and proprioceptive motion feedback. Although many guidelines and theories on implant occlusion have been proposed, few have provided strong supportive evidence. Thus, we performed a narrative literature review to ascertain the influence of implant occlusion on the occurrence of complications of implant treatment and discuss the clinical considerations focused on the overloading factors at present. The search terms were 'dental implant', 'dental implantation', 'dental occlusion' and 'dental prosthesis'. The inclusion criteria were literature published in English up to September 2013. Randomised controlled trials (RCTs), prospective cohort studies and case-control studies with at least 20 cases and 12 months follow-up interval were included. Based on the selected literature, this review explores factors related to the implant prosthesis (cantilever, crown/implant ratio, premature contact, occlusal scheme, implant-abutment connection, splinting implants and tooth-implant connection) and other considerations, such as the number, diameter, length and angulation of implants. Over 700 abstracts were reviewed, from which more than 30 manuscripts were included. We found insufficient evidence to establish firm clinical guidelines for implant occlusion. To discuss the ideal occlusion for implants, further well-designed RCTs are required in the future.
AU  - Koyano, K.
AU  - Esaki, D.
DA  - 2015/2//
DO  - 10.1111/JOOR.12239
IS  - 2
KW  - Clinical guideline
KW  - Clinical trial
KW  - Dental implants
KW  - Dental occlusion
KW  - Dental prosthesis
KW  - Evidence-based dentistry
PY  - 2015
SP  - 153
EP  - 161
TI  - Occlusion on oral implants: Current clinical guidelines
T2  - Journal of Oral Rehabilitation
VL  - 42
ER  -
TY  - JOUR
AB  - An important reason for the abandonment of commercial actuated hand prostheses by the users is the lack of sensory feedback. Wearable afferent interfaces capable of providing electro-or vibro-tactile stimulation have high potential to restore the missing tactile and/or proprioceptive information to the user. By definition, these devices can elicit single modality (i.e., either vibrotactile or electrotactile) substitute sensations. In a recent research we have presented a novel approach comprising hybrid vibro-electrotactile (HyVE) combined stimulation, in order to provide multimodal sensory feedback. An important advantage of this approach is in the size of the design: the HyVE interface is much more compact than two separated single-modality interfaces, since electro-and vibro-tactile stimulators are placed one on top of the other. The HyVE approach has been previously tested in healthy subjects and has shown to provide a range of hybrid stimuli that could be properly discriminated. However, this approach has never been assessed as a method to provide multi-channel stimuli, i.e., stimuli from a variety of stimulators, mapping information from a multitude of sensors on a prosthesis. In this study, the ability of ten healthy subjects to discriminate stimuli and patterns of stimuli from four different five-channel interfaces applied on their forearms was evaluated. We showed that multiple HyVE units could be used to provide multi-channel sensory information with equivalent performance (∼95 percent for single stimuli and ∼80 percent for pattern) to single modality interfaces (vibro-or electro-tactile) larger in size and with better performance than vibrotactile interfaces (i.e., 73 percent for single stimuli and 69 percent for pattern) with the same size. These results are promising in relation to the current availability of multi-functional prostheses with multiple sensors. © 2013 IEEE.
AU  - Dralonzo, Marco
AU  - Dosen, Strahinja
AU  - Cipriani, Christian
AU  - Farina, Dario
DO  - 10.1109/TOH.2013.52
IS  - 2
KW  - Sensory substitution
KW  - electrotactile
KW  - haptic devices
KW  - hybrid stimulation
KW  - multi-channel feedback discrimination
KW  - upper limb prosthetics
KW  - vibrotactile
PB  - Institute of Electrical and Electronics Engineers
PY  - 2014
SP  - 181
EP  - 190
TI  - HyVE-hybrid vibro-electrotactilestimulation-is an efficient approach to multi-channel sensory feedback
T2  - IEEE Transactions on Haptics
VL  - 7
ER  -
TY  - JOUR
AB  - Rejection rates of upper limb prostheses are high (23%-45%). Amputees indicate that the highest design priority should be reduction of the mass of the prosthetic device. Despite all efforts, the mass of the new prosthetic hands is 35%-73% higher than that of older hands. Furthermore, current hands are thicker than a human hand, they operate slower and do not provide proprioceptive force and position feedback. This study presents the Delft Cylinder Hand, a body powered prosthetic hand which mass is 55%-68% lower than that of the lightest current prosthetic hands, operates faster, has an anthropomorphic shape, and provides proprioceptive force and position feedback. The hand has articulating fingers, actuated by miniature hydraulic cylinders. The articulating fingers adapt to the shape of the grasped object. Its functional scores are similar to that of current prosthetic devices. The hand has a higher mechanical performance than current body-powered hands. It requires 49%-162% less energy from the user and it can deliver a higher maximum pinch force (30-60 N). 1534-4320
AU  - Smit, Gerwin
AU  - Plettenburg, Dick H.
AU  - Van Der Helm, Frans C.T.
DA  - 2015/5//
DO  - 10.1109/TNSRE.2014.2342158
IS  - 3
KW  - Artificial limbs
KW  - Body powered
KW  - Hydraulics
KW  - Prosthetic hand
KW  - Prosthetics
PB  - Institute of Electrical and Electronics Engineers Inc.
PY  - 2015
SP  - 431
EP  - 440
TI  - The lightweight Delft Cylinder hand: First multi-articulating hand that meets the basic user requirements
T2  - IEEE Transactions on Neural Systems and Rehabilitation Engineering
VL  - 23
ER  -
TY  - JOUR
AB  - Background: A major desire of individuals with spinal cord injury (SCI) is the ability to maintain a stable trunk while in a seated position. Such stability is invaluable during many activities of daily living (ADL) such as regular work in the home and office environments, wheelchair propulsion and driving a vehicle. Functional neuromuscular stimulation (FNS) has the ability to restore function to paralyzed muscles by application of measured low-level currents to the nerves serving those muscles. Methods: A feedback control system for maintaining seated balance under external perturbations was designed and tested in individuals with thoracic and cervical level spinal cord injuries. The control system relied on a signal related to the tilt of the trunk from the vertical position (which varied between 1.0 ≡ erect posture and 0.0 ≡ most forward flexed posture) derived from a sensor fixed to the sternum to activate the user's own hip and trunk extensor muscles via an implanted neuroprosthesis. A proportional-derivative controller modulated stimulation between trunk tilt values indicating deviation from the erect posture and maximum desired forward flexion. Tests were carried out with external perturbation forces set at 35%, 40% and 45% body-weight (BW) and maximal forward trunk tilt flexion thresholds set at 0.85, 0.75 and 0.70. Results: Preliminary tests in a case series of five subjects show that the controller could maintain trunk stability in the sagittal plane for perturbations up to 45% of body weight and for flexion thresholds as low as 0.7. The mean settling time varied across subjects from 0.5(±0.4) and 2.0 (±1.1) seconds. Mean response time of the feedback control system varied from 393(±38) ms and 536(±84) ms across the cohort. Conclusions: The results show the high potential for robust control of seated balance against nominal perturbations in individuals with spinal cord injury and indicates that trunk control with FNS is a promising intervention for individuals with SCI.
AU  - Audu, Musa L.
AU  - Lombardo, Lisa M.
AU  - Schnellenberger, John R.
AU  - Foglyano, Kevin M.
AU  - Miller, Michael E.
AU  - Triolo, Ronald J.
DO  - 10.1186/1743-0003-12-8
IS  - 1
KW  - Feedback control
KW  - Functional neuromuscular stimulation (FNS)
KW  - Rehabilitation
KW  - Seated balance
KW  - Spinal cord injury
KW  - Trunk control
PB  - BioMed Central Ltd.
PY  - 2015
TI  - A neuroprosthesis for control of seated balance after spinal cord injury
T2  - Journal of NeuroEngineering and Rehabilitation
VL  - 12
ER  -
TY  - JOUR
AB  - Somatosensation plays a critical role in the dexterous manipulation of objects, in emotional communication, and in the embodiment of our limbs. For upper-limb neuroprostheses to be adopted by prospective users, prosthetic limbs will thus need to provide sensory information about the position of the limb in space and about objects grasped in the hand. One approach to restoring touch and proprioception consists of electrically stimulating neurons in somatosensory cortex in the hopes of eliciting meaningful sensations to support the dexterous use of the hands, promote their embodiment, and perhaps even restore the affective dimension of touch. In this review, we discuss the importance of touch and proprioception in everyday life, then describe approaches to providing artificial somatosensory feedback through intracortical microstimulation (ICMS). We explore the importance of biomimicry - the elicitation of naturalistic patterns of neuronal activation - and that of adaptation - the brain's ability to adapt to novel sensory input, and argue that both biomimicry and adaptation will play a critical role in the artificial restoration of somatosensation. We also propose that the documented re-organization that occurs after injury does not pose a significant obstacle to brain interfaces. While still at an early stage of development, sensory restoration is a critical step in transitioning upper-limb neuroprostheses from the laboratory to the clinic.
AU  - Tabot, Gregg A.
AU  - Kim, Sung Shin
AU  - Winberry, Jeremy E.
AU  - Bensmaia, Sliman J.
DA  - 2015/11//
DO  - 10.1016/J.NBD.2014.08.029
KW  - Brain-machine interface
KW  - Intracortical microstimulation
KW  - Neuroprosthetics
KW  - Somatosensation
KW  - Somatosensory cortex
PB  - Academic Press Inc.
PY  - 2015
SP  - 191
EP  - 198
TI  - Restoring tactile and proprioceptive sensation through a brain interface
T2  - Neurobiology of Disease
VL  - 83
ER  -
TY  - JOUR
AB  - Accurate models of proprioceptive neural patterns could 1 day play an important role in the creation of an intuitive proprioceptive neural prosthesis for amputees. This paper looks at combining efficient implementations of biomechanical and proprioceptor models in order to generate signals that mimic human muscular proprioceptive patterns for future experimental work in prosthesis feedback. A neuro-musculoskeletal model of the upper limb with 7 degrees of freedom and 17 muscles is presented and generates real time estimates of muscle spindle and Golgi Tendon Organ neural firing patterns. Unlike previous neuro-musculoskeletal models, muscle activation and excitation levels are unknowns in this application and an inverse dynamics tool (static optimization) is integrated to estimate these variables. A proprioceptive prosthesis will need to be portable and this is incompatible with the computationally demanding nature of standard biomechanical and proprioceptor modeling. This paper uses and proposes a number of approximations and optimizations to make real time operation on portable hardware feasible. Finally technical obstacles to mimicking natural feedback for an intuitive proprioceptive prosthesis, as well as issues and limitations with existing models, are identified and discussed. © 2014 Williams and Constandinou. This is an open-access article distributed under the terms of the Creative Commons Attribution License (CC BY).
AU  - Williams, Ian
AU  - Constandinou, Timothy G.
DO  - 10.3389/FNINS.2014.00181
IS  - 8 JUN
KW  - Biomechanics
KW  - Golgi tendon organ
KW  - Muscle spindles
KW  - Neuromusculoskeletal model
KW  - Neuroprosthesis
KW  - Proprioceptive feedback
KW  - Static optimization
KW  - Upper limb
PB  - Frontiers Research Foundation
PY  - 2014
TI  - Computationally efficient modeling of proprioceptive signals in the upper limb for prostheses: A simulation study
T2  - Frontiers in Neuroscience
ER  -
TY  - JOUR
AB  - Objective. Recent studies have shown the possibility of simultaneous and proportional control of electrically powered upper-limb prostheses, but there has been little investigation on optimal channel selection. The objective of this study is to find a robust channel selection method and the channel subsets most suitable for simultaneous and proportional myoelectric prosthesis control of multiple degrees-of-freedom (DoFs). Approach. Ten able-bodied subjects and one person with congenital upper-limb deficiency took part in this study, and performed wrist movements with various combinations of two DoFs (flexion/extension and radial/ulnar deviation). During the experiment, high density electromyographic (EMG) signals and the actual wrist angles were recorded with an 8.
AU  - Hwang, Han Jeong
AU  - Mathias Hahne, Janne
AU  - Müller, Klaus Robert
DA  - 2014/10//
DO  - 10.1088/1741-2560/11/5/056008
IS  - 5
KW  - channel selection
KW  - electromyography (EMG)
KW  - least absolute shrinkage and selection operator (LASSO)
KW  - prosthetic hand
KW  - sequential feature selection (SFS)
KW  - simultaneous myoelectric control
KW  - uniform selection
PB  - Institute of Physics Publishing
PY  - 2014
TI  - Channel selection for simultaneous and proportional myoelectric prosthesis control of multiple degrees-of-freedom
T2  - Journal of Neural Engineering
VL  - 11
ER  -
TY  - JOUR
AB  - Dexterous hand movement is possible due to closed loop control dependent on efferent motor output and afferent sensory feedback. This control strategy is significantly altered in those with upper limb amputation as sensations of touch and movement are inherently lost. For upper limb prosthetic users, the absence of sensory feedback impedes efficient use of the prosthesis and is highlighted as a major factor contributing to user rejection of myoelectric prostheses. Numerous sensory feedback systems have been proposed in literature to address this gap in prosthetic control; however, these systems have yet to be implemented for long term use. Methodologies for communicating prosthetic grasp and touch information are reviewed, including discussion of selected designs and test results. With a focus on clinical and translational challenges, this review highlights and compares techniques employed to provide amputees with sensory feedback. Additionally, promising future directions are discussed and highlighted. © 2014 Informa UK, Ltd.
AU  - Schofield, Jonathon S.
AU  - Evans, Katherine R.
AU  - Carey, Jason P.
AU  - Hebert, Jacqueline S.
DO  - 10.1586/17434440.2014.929496
IS  - 5
KW  - grasp and touch
KW  - kinesthesia and proprioception
KW  - modality matching
KW  - motorized prostheses
KW  - prosthetics
KW  - sensory feedback
KW  - sensory substitution
KW  - somatotopic matching
KW  - translational capabilities
KW  - upper-limb
PB  - Expert Reviews Ltd.
PY  - 2014
SP  - 499
EP  - 511
TI  - Applications of sensory feedback in motorized upper extremity prosthesis: A review
T2  - Expert Review of Medical Devices
VL  - 11
ER  -
TY  - JOUR
AB  - People with lower-limb amputation have reduced mobility due to loss of sensory information, which may be restored by artificial sensory feedback systems built into prostheses. For an effective system, it is important to understand how humans sense, interpret, and respond to the feedback that would be provided. The goal of this study was to examine sensorimotor responses to mobility-relevant stimuli. Three experiments were performed to examine the effects of location of stimuli, frequency of stimuli, and means for providing the response. Stimuli, given as vibrations, were applied to the thigh region, and responses involved leg movements. Sensorimotor reaction time (RT) was measured as the duration between application of the stimulus and initiation of the response. Accuracy of response was also measured. Overall average RTs for one response option were 0.808 +/– 0.142 s, and response accuracies were >90%. Higher frequencies (220 vs 140 Hz) of vibration stimulus provided in anterior regions of the thigh produced the fastest RTs. When participants were presented with more than one stimulus and response option, RTs increased. Findings suggest that long sensorimotor responses may be a limiting factor in the development of an artificial feedback system for mobility rehabilitation applications; however, feed-forward techniques could potentially help to address these limitations.
AU  - Sharma, Aman
AU  - Torres-Moreno, Ricardo
AU  - Zabjek, Karl
AU  - Andrysek, Jan
DO  - 10.1682/JRRD.2013.07.0164
IS  - 6
KW  - Amputation
KW  - Biofeedback
KW  - Lower-limb amputation
KW  - Mobility rehabilitation
KW  - Proprioception
KW  - Reaction time
KW  - Sensorimotor responses
KW  - Sensory feedback
KW  - Transfemoral
KW  - Vibration
PB  - Rehabilitation Research and Development Service
PY  - 2014
SP  - 907
EP  - 918
TI  - Toward an artificial sensory feedback system for prosthetic mobility rehabilitation: Examination of sensorimotor responses
T2  - Journal of Rehabilitation Research and Development
VL  - 51
ER  -
TY  - JOUR
AB  - Objective. Technologically advanced assistive devices are nowadays available to restore grasping, but effective and effortless control integrating both feed-forward (commands) and feedback (sensory information) is still missing. The goal of this work was to develop a user friendly interface for the semi-automatic and closed-loop control of grasping and to test its feasibility. Approach. We developed a controller based on stereovision to automatically select grasp type and size and augmented reality (AR) to provide artificial proprioceptive feedback. The system was experimentally tested in healthy subjects using a dexterous hand prosthesis to grasp a set of daily objects. The subjects wore AR glasses with an integrated stereo-camera pair, and triggered the system via a simple myoelectric interface. Main results. The results demonstrated that the subjects got easily acquainted with the semi-autonomous control. The stereovision grasp decoder successfully estimated the grasp type and size in realistic, cluttered environments. When allowed (forced) to correct the automatic system decisions, the subjects successfully utilized the AR feedback and achieved close to ideal system performance. Significance. The new method implements a high level, low effort control of complex functions in addition to the low level closed-loop control. The latter is achieved by providing rich visual feedback, which is integrated into the real life environment. The proposed system is an effective interface applicable with small alterations for many advanced prosthetic and orthotic/therapeutic rehabilitation devices. © 2014 IOP Publishing Ltd.
AU  - Markovic, Marko
AU  - Dosen, Strahinja
AU  - Cipriani, Christian
AU  - Popovic, Dejan
AU  - Farina, Dario
DA  - 2014/8//
DO  - 10.1088/1741-2560/11/4/046001
IS  - 4
KW  - artificial proprioception
KW  - augmented reality
KW  - closed-loop control
KW  - control of grasping
KW  - stereovision
PB  - Institute of Physics Publishing
PY  - 2014
TI  - Stereovision and augmented reality for closed-loop control of grasping in hand prostheses
T2  - Journal of Neural Engineering
VL  - 11
ER  -
TY  - JOUR
AB  - The development of a method to feed proper environmental inputs back to the central nervous system (CNS) remains one of the challenges in achieving natural movement when part of the body is replaced with an artificial device. Muscle synergies are widely accepted as a biologically plausible interpretation of the neural dynamics between the CNS and the muscular system. Yet the sensorineural dynamics of environmental feedback to the CNS has not been investigated in detail. In this study, we address this issue by exploring the concept of sensory synergy. In contrast to muscle synergy, we hypothesize that sensory synergy plays an essential role in integrating the overall environmental inputs to provide low-dimensional information to the CNS. We assume that sensor synergy and muscle synergy communicate using these low-dimensional signals. To examine our hypothesis, we conducted posture control experiments involving lateral disturbance with nine healthy participants. Proprioceptive information represented by the changes on muscle lengths were estimated by using the musculoskeletal model analysis software SIMM. Changes on muscles lengths were then used to compute sensory synergies. The experimental results indicate that the environmental inputs were translated into the two dimensional signals and used to move the upper limb to the desired position immediately after the lateral disturbance. Participants who showed high skill in posture control were found to be likely to have a strong correlation between sensory and muscle signaling as well as high coordination between the utilized sensory synergies. These results suggest the importance of integrating environmental inputs into suitable low-dimensional signals before providing them to the CNS. This mechanism should be essential when designing the prosthesis' sensory system to make the controller simpler.
AU  - Alnajjar, Fady
AU  - Itkonen, Matti
AU  - Berenz, Vincent
AU  - Tournier, Maxime
AU  - Nagai, Chikara
AU  - Shimoda, Shingo
DA  - 2015/1//
DO  - 10.3389/FNINS.2014.00436
PB  - Frontiers Media SA
PY  - 2015
TI  - Sensory synergy as environmental input integration
T2  - Frontiers in Neuroscience
VL  - 8
ER  -
TY  - JOUR
AB  - Externally powered upper-limb prostheses are difficult to use because of the lack of sensory feedback. Neuroprostheses have recently been developed for people with upper-limb amputation but are complicated, expensive, and still developing. We therefore designed a simple system by combining pseudo-cineplasty with extended physiological proprioception to provide sensory feedback to the body. We penetrated the palmaris longus tendon percutaneously with a metal ring, similar to that used in body piercing, in a nondisabled subject as a pseudo-cineplasty. The tendon and ring were connected to the system, and a sensory feedback experiment was performed. We investigated the ability of the user to determine the size of an object grasped by the prosthetic hand without visual information. The subject could distinguish between large and small objects with 100% accuracy and between small, medium, and large objects with 80% accuracy. In pseudo-cineplasty, control and sensory feedback are natural because the prosthetic hand is controlled by muscle contraction. Tension transmitted from the prosthetic hand is sensed via muscle spindles and skin sensors. This technique allows only partial sensory feedback but appears to offer several advantages over other human-machine interfaces.
AU  - Nambu, Seiji
AU  - Ikebuchi, Mitsuhiko
AU  - Taniguchi, Masashi
AU  - Park, Choong Sik
AU  - Kitagawa, Takahiro
AU  - Nakajima, Shigeyoshi
AU  - Koike, Tatsuya
DO  - 10.1682/JRRD.2013.03.0067
IS  - 7
KW  - Amputation
KW  - Cineplasty
KW  - Extended physiological pro-prioception
KW  - Externally powered prosthesis
KW  - Human-machine interface
KW  - Muscle spindles
KW  - Myoelectric prosthesis
KW  - Sensory feed-back
KW  - Transinformation
KW  - Upper limb
PB  - Rehabilitation Research and Development Service
PY  - 2014
SP  - 1095
EP  - 1102
TI  - Advantages of externally powered prosthesis with feedback system using pseudo-cineplasty
T2  - Journal of Rehabilitation Research and Development
VL  - 51
ER  -
TY  - JOUR
AB  - Recent advances in intracortical brain-machine interfaces (BMIs) for position control have leveraged state estimators to decode intended movements from cortical activity. We revisit the underlying assumptions behind the use of Kalman filters in this context, focusing on the fact that identified cortical coding models capture closed-loop task dynamics. We show that closed-loop models can be partitioned, exposing feedback policies of the brain which are separate from interface and task dynamics. Changing task dynamics may cause the brain to change its control policy, and consequently the closed-loop dynamics. This may degrade performance of decoders upon switching from manual tasks to velocity-controlled BMImediated tasks. We provide experimental results showing that for the same manual cursor task, changing system order affects neural coding of movement. In one experimental condition force determines position directly, and in the other force determines cursor velocity. From this we draw an analogy to subjects transitioning from manual reaching tasks to velocity-controlled BMI tasks. We conclude with suggested principles for improving BMI decoder performance, including matching the controlled system order between manual and brain control, and identifying the brain's controller dynamics rather than complete closed-loop dynamics.
AU  - Matlack, Charlie
AU  - Haddock, Andrew
AU  - Moritz, Chet T.
AU  - Chizeck, Howard J.
DA  - 2014/11//
DO  - 10.1109/EMBC.2014.6944143
PB  - Institute of Electrical and Electronics Engineers Inc.
PY  - 2014
SN  - 9781424479290
SP  - 2553
EP  - 2556
TI  - Motor cortical decoding performance depends on controlled system order
T2  - 2014 36th Annual International Conference of the IEEE Engineering in Medicine and Biology Society, EMBC 2014
ER  -
TY  - JOUR
AB  - Background Deficits in balance control are one of the most common and serious mobility challenges facing individuals with lower limb loss. Yet, dynamic postural balance control among individuals with lower limb loss remains poorly understood. Here we examined the kinematics and kinetics of dynamic balance in individuals with unilateral transtibial limb loss.
Methods Five individuals with unilateral transtibial limb loss, and five age- and gender-matched controls completed a series of randomly applied multi-directional support surface translations. Whole-body metrics, e.g. peak center-of-mass displacement and net center-of-pressure displacement were compared across cohorts. Stability margin was computed as the difference between peak center-of-pressure and center-of-mass displacement. Additionally, center-of-pressure and ground reaction force magnitude and direction were compared between the prosthetic, intact, and control legs.
Findings Peak center-of-mass displacement and stability margin did not differ between individuals with transtibial limb loss and controls for all perturbation directions except those loading only the prosthetic leg; in such cases the stability margin was actually larger than controls. Despite similar center-of-mass displacement, greater center-of-pressure displacement was observed in the intact leg during anterior-posterior perturbations, and under the prosthetic leg in medial-lateral perturbations. Further, in the prosthetic leg, ground reaction forces were smaller and spanned fewer directions.
Interpretation Deficits in balance control among individuals with transtibial limb loss may be due to their inability to use their prosthetic leg to generate forces that are equal in magnitude and direction to those of unimpaired adults. Targeting this force-generating deficit through technological or rehabilitation innovations may improve balance control.
AU  - Bolger, Darren
AU  - Ting, Lena H.
AU  - Sawers, Andrew
DA  - 2014/11//
DO  - 10.1016/J.CLINBIOMECH.2014.08.007
IS  - 9
KW  - Amputee
KW  - Artificial limb
KW  - Feedback
KW  - Ground reaction force
KW  - Posture
KW  - Stability
PB  - Elsevier Ltd
PY  - 2014
SP  - 1039
EP  - 1047
TI  - Individuals with transtibial limb loss use interlimb force asymmetries to maintain multi-directional reactive balance control
T2  - Clinical Biomechanics
VL  - 29
ER  -
TY  - JOUR
AB  - The first decade and a half of the twenty-first century brought about two major innovations in neuroprosthetics: the development of anthropomorphic robotic limbs that replicate much of the function of a native human armand the refinement of algorithms that decode intended movements from brain activity. However, skilled manipulation of objects requires somatosensory feedback, for which vision is a poor substitute. For upper-limb neuroprostheses to be clinically viable, they must therefore provide for the restoration of touch and proprioception. In this review, I discuss efforts to elicit meaningful tactile sensations through stimulation of neurons in somatosensory cortex. I focus on biomimetic approaches to sensory restoration, which leverage our current understanding about how information about grasped objects is encoded in the brain of intact individuals. I argue that not only can sensory neuroscience inform the development of sensory neuroprostheses, but also that the converse is true: stimulating the brain offers an exceptional opportunity to causally interrogate neural circuits and test hypotheses about natural neural coding.
AU  - Bensmaia, Sliman J.
DA  - 2015/9//
DO  - 10.1098/RSTB.2014.0209
IS  - 1677
KW  - Biomimicry
KW  - Neuroprosthetics
KW  - Proprioception
KW  - Somatosensory cortex
KW  - Touch
PB  - Royal Society of London
PY  - 2015
TI  - Biological and bionic hands: Natural neural coding and artificial perception
T2  - Philosophical Transactions of the Royal Society B: Biological Sciences
VL  - 370
ER  -
TY  - JOUR
AB  - Many upper limb amputees experience an incessant, post-amputation “phantom limb pain” and report that their missing limbs feel paralyzed in an uncomfortable posture. One hypothesis is that efferent commands no longer generate expected afferent signals, such as proprioceptive feedback from changes in limb configuration, and that the mismatch of motor commands and visual feedback is interpreted as pain. Non-invasive therapeutic techniques for treating phantom limb pain, such as mirror visual feedback (MVF), rely on visualizations of postural changes. Advances in neural interfaces for artificial sensory feed-back now make it possible to combine MVF with a high-tech “rubber hand” illusion, in which subjects develop a sense of embodiment with a fake hand when subjected to con-gruent visual and somatosensory feedback. We discuss clinical benefits that could arise from the confluence of known concepts such as MVF and the rubber hand illusion, and new technologies such as neural interfaces for sensory feedback and highly sensorized robot hand testbeds, such as the “BairClaw” presented here. Our multi-articulating, anthropo-morphic robot testbed can be used to study proprioceptive and tactile sensory stimuli during physical finger–object interactions. Conceived for artificial grasp, manipulation, and haptic exploration, the BairClaw could also be used for future studies on the neuroreha-bilitation of somatosensory disorders due to upper limb impairment or loss. A remote actuation system enables the modular control of tendon-driven hands. The artificial propri-oception system enables direct measurement of joint angles and tendon tensions while temperature, vibration, and skin deformation are provided by a multimodal tactile sensor. The provision of multimodal sensory feedback that is spatiotemporally consistent with com-manded actions could lead to benefits such as reduced phantom limb pain, and increased prosthesis use due to improved functionality and reduced cognitive burden.
AU  - Hellman, Randall B.
AU  - Chang, Eric
AU  - Tanner, Justin
AU  - Helms Tillery, Stephen I.
AU  - Santos, Veronica J.
DA  - 2015/2//
DO  - 10.3389/FNHUM.2015.00026
IS  - FEB
KW  - Amputee
KW  - Body schema
KW  - Embodiment
KW  - Hand
KW  - Neurorehabilitation
KW  - Phantomlimb pain
KW  - Robotic
KW  - Upper limb
PB  - Frontiers Media S. A.
PY  - 2015
TI  - A robot hand testbed designed for enhancing embodiment and functional neurorehabilitation of body schema in subjects with upper limb impairment or loss
T2  - Frontiers in Human Neuroscience
VL  - 9
ER  -
TY  - JOUR
AB  - Objective. The dexterous manipulation of objects depends heavily on somatosensory signals from the limb. The development of anthropomorphic robotic arms and of algorithms to decode intended movements from neuronal signals has stimulated the need to restore somatosensation for use in upper-limb neuroprostheses. Without touch and proprioception, patients have difficulty controlling prosthetic limbs to a level that justifies the required invasive surgery. Intracortical microstimulation (ICMS) through chronically implanted electrode arrays has the potential to provide rich and intuitive sensory feedback. This approach to sensory restoration requires, however, that the evoked sensations remain stable over time. Approach. To investigate the stability of ICMS-evoked sensations, we measured the ability of non-human primates to detect ICMS over experimental sessions that spanned years. Main results. We found that the performance of the animals remained highly stable over time, even when they were tested with electrodes that had experienced extensive stimulation. Significance. Given the stability of the sensations that it evokes, ICMS may thus be a viable approach for sensory restoration.
AU  - Callier, Thierri
AU  - Schluter, Erik W.
AU  - Tabot, Gregg A.
AU  - Miller, Lee E.
AU  - Tenore, Francesco V.
AU  - Bensmaia, Sliman J.
DA  - 2015/8//
DO  - 10.1088/1741-2560/12/5/056010
IS  - 5
KW  - Utah electrode array
KW  - chronic stimulation
KW  - detection
KW  - electrode arrays
KW  - neuroprosthetics
KW  - non-human primates
KW  - sensory feedback
PB  - Institute of Physics Publishing
PY  - 2015
TI  - Long-term stability of sensitivity to intracortical microstimulation of somatosensory cortex
T2  - Journal of Neural Engineering
VL  - 12
ER  -
TY  - JOUR
AB  - Background: Haptic display technologies are well suited to relay proprioceptive, force, and contact cues from a prosthetic terminal device back to the residual limb and thereby reduce reliance on visual feedback. The ease with which an amputee interprets these haptic cues, however, likely depends on whether their dynamic signal behavior corresponds to expected behaviors - behaviors consonant with a natural limb coupled to the environment. A highly geared motor in a terminal device along with the associated high back-drive impedance influences dynamic interactions with the environment, creating effects not encountered with a natural limb. Here we explore grasp and lift performance with a backdrivable (low backdrive impedance) terminal device placed under proportional myoelectric position control that features referred haptic feedback. Methods: We fabricated a back-drivable terminal device that could be used by amputees and non-amputees alike and drove aperture (or grip force, when a stiff object was in its grasp) in proportion to a myoelectric signal drawn from a single muscle site in the forearm. In randomly ordered trials, we assessed the performance of N=10 participants (7 non-amputee, 3 amputee) attempting to grasp and lift an object using the terminal device under three feedback conditions (no feedback, vibrotactile feedback, and joint torque feedback), and two object weights that were indiscernible by vision. Results: Both non-amputee and amputee participants scaled their grip force according to the object weight. Our results showed only minor differences in grip force, grip/load force coordination, and slip as a function of sensory feedback condition, though the grip force at the point of lift-off for the heavier object was significantly greater for amputee participants in the presence of joint torque feedback. An examination of grip/load force phase plots revealed that our amputee participants used larger safety margins and demonstrated less coordination than our non-amputee participants. Conclusions: Our results suggest that a backdrivable terminal device may hold advantages over non-backdrivable devices by allowing grip/load force coordination consistent with behaviors observed in the natural limb. Likewise, the inconclusive effect of referred haptic feedback on grasp and lift performance suggests the need for additional testing that includes adequate training for participants.
AU  - Brown, Jeremy D.
AU  - Paek, Andrew
AU  - Syed, Mashaal
AU  - O'Malley, Marcia K.
AU  - Shewokis, Patricia A.
AU  - Contreras-Vidal, Jose L.
AU  - Davis, Alicia J.
AU  - Gillespie, R. Brent
DA  - 2015/11//
DO  - 10.1186/S12984-015-0098-1
IS  - 1
KW  - Amputees
KW  - Grasp and lift
KW  - Joint torque feedback
KW  - Prosthetics
KW  - Sensory substitution
KW  - Vibrotactile feedback
PB  - BioMed Central Ltd.
PY  - 2015
TI  - An exploration of grip force regulation with a low-impedance myoelectric prosthesis featuring referred haptic feedback
T2  - Journal of NeuroEngineering and Rehabilitation
VL  - 12
ER  -
TY  - JOUR
AB  - Objective. The aim of the present work was to develop and test a flexible electrotactile stimulation system to provide real-time feedback to the prosthesis user. The system requirements were to accommodate the capabilities of advanced multi-DOF myoelectric hand prostheses and transmit the feedback variables (proprioception and force) using intuitive coding, with high resolution and after minimal training. Approach. We developed a fully-programmable and integrated electrotactile interface supporting time and space distributed stimulation over custom designed flexible array electrodes. The system implements low-level access to individual stimulation channels as well as a set of high-level mapping functions translating the state of a multi-DoF prosthesis (aperture, grasping force, wrist rotation) into a set of predefined dynamic stimulation profiles. The system was evaluated using discrimination tests employing spatial and frequency coding (10 able-bodied subjects) and dynamic patterns (10 able-bodied and 6 amputee subjects). The outcome measure was the success rate (SR) in discrimination. Main results. The more practical electrode with the common anode configuration performed similarly to the more usual concentric arrangement. The subjects could discriminate six spatial and four frequency levels with SR >90% after a few minutes of training, whereas the performance significantly deteriorated for more levels. The dynamic patterns were intuitive for the subjects, although amputees showed lower SR than able-bodied individuals (86% 10% versus 99% 3%). Significance. The tests demonstrated that the system was easy to setup and apply. The design and resolution of the multipad electrode was evaluated. Importantly, the novel dynamic patterns, which were successfully tested, can be superimposed to transmit multiple feedback variables intuitively and simultaneously. This is especially relevant for closing the loop in modern multifunction prostheses. Therefore, the proposed system is convenient for practical applications and can be used to implement sensory perception training and/or closed-loop control of myoelectric prostheses, providing grasping force and proprioceptive feedback.
AU  - Štrbac, Matija
AU  - Belić, Minja
AU  - Isaković, Milica
AU  - Kojić, Vladimir
AU  - Bijelić, Goran
AU  - Popović, Igor
AU  - Radotić, Milutin
AU  - Došen, Strahinja
AU  - Marković, Marko
AU  - Farina, Dario
AU  - Keller, Thierry
DA  - 2016/6//
DO  - 10.1088/1741-2560/13/4/046014
IS  - 4
KW  - electrocutaneous stimulation
KW  - electrotactile feedback
KW  - hand prostheses
KW  - proprioception
KW  - sensory substitution
KW  - stimulation patterns
KW  - transradial amputees
PB  - Institute of Physics Publishing
PY  - 2016
TI  - Integrated and flexible multichannel interface for electrotactile stimulation
T2  - Journal of Neural Engineering
VL  - 13
ER  -
TY  - JOUR
AB  - Patterned microstimulation of the dorsal root ganglion (DRG) has been proposed as a method for delivering tactile and proprioceptive feedback to amputees. Previous studies demonstrated that large- and mediumdiameter afferent neurons could be recruited separately, even several months after implantation. However, those studies did not examine the anatomical localization of sensory fibers recruited by microstimulation in the DRG. Achieving precise recruitment with respect to both modality and receptive field locations will likely be crucial to create a viable sensory neuroprosthesis. In this study, penetrating microelectrode arrays were implanted in the L5, L6, and L7 DRG of four isoflurane-anesthetized cats instrumented with nerve cuff electrodes around the proximal and distal branches of the sciatic and femoral nerves. A binary search was used to find the recruitment threshold for evoking a response in each nerve cuff. The selectivity of DRG stimulation was characterized by the ability to recruit individual distal branches to the exclusion of all others at threshold; 84.7% (n = 201) of the stimulation electrodes recruited a single nerve branch, with 9 of the 15 instrumented nerves recruited selectively. The median stimulation threshold was 0.68 nC/phase, and the median dynamic range (increase in charge while stimulation remained selective) was 0.36 nC/phase. These results demonstrate the ability of DRG microstimulation to achieve selective recruitment of the major nerve branches of the hindlimb, suggesting that this approach could be used to drive sensory input from localized regions of the limb. This sensory input might be useful for restoring tactile and proprioceptive feedback to a lowerlimb amputee.
AU  - Ayers, Christopher A.
AU  - Fisher, Lee E.
AU  - Gaunt, Robert A.
AU  - Weber, Douglas J.
DA  - 2016/7//
DO  - 10.1152/JN.00961.2015
IS  - 1
KW  - Dorsal root ganglia
KW  - Neuroprostheses
KW  - Selective stimulation
KW  - Sensory feedback
PB  - American Physiological Society
PY  - 2016
SP  - 51
EP  - 60
TI  - Microstimulation of the lumbar DRG recruits primary afferent neurons in localized regions of lower limb
T2  - Journal of Neurophysiology
VL  - 116
ER  -
TY  - JOUR
AB  - Background Often in balance assessment variables associated with the center of pressure are used to draw conclusions about an individual's balance. Validity of these conclusions rests upon assumptions that movement of the center of pressure is inter-dependent on movement of the center of mass. This dependency is mechanical and is referred to as the Inverted Pendulum Model. The following study aimed to validate this model both kinematically and kinetically, in transtibial prosthesis users and a control group. Methods Prosthesis users (n = 6) and matched control participants (n = 6) stood quietly while force and motion data were collected under three conditions (eyes-open, eyes-closed, and weight-bearing feedback). Correlation coefficients were used to investigate the relationships between height and excursion of markers and center of masses in mediolateral/anteroposterior-directions, difference between center of pressure and center of mass and the center of mass acceleration in mediolateral/anteroposterior directions, magnitude of mediolateral/anteroposterior-component forces and center of mass acceleration, angular position of ankle and excursion in mediolateral/anteroposterior-directions, and integrated force signals. Findings Results indicate kinematic validity of similar magnitudes (mean (SD) marker-displacement) between prosthesis users and control group for mediolateral- (r = 0.77 (0.17); 0.74 (0.19)) and anteroposterior-directions (r = 0.88 (0.18); 0.88 (0.19)). Correlation between difference of center of pressure and center of mass and the center of mass acceleration was negligible on the prosthetic side (r = 0.08 (0.06)) vs. control group (r = -0.51(0.13)). Interpretation Results indicate kinematic validity of the Inverted Pendulum Model in transtibial prosthesis users but kinetic validity is questionable, particularly on the side with a prosthesis.
AU  - Rusaw, David F.
AU  - Ramstrand, Simon
DA  - 2016/1//
DO  - 10.1016/J.CLINBIOMECH.2015.09.014
KW  - Amputee
KW  - Balance
KW  - Inverted Pendulum Model
KW  - Postural control
KW  - Transtibial
PB  - Elsevier Ltd
PY  - 2016
SP  - 100
EP  - 106
TI  - Validation of the Inverted Pendulum Model in standing for transtibial prosthesis users
T2  - Clinical Biomechanics
VL  - 31
ER  -
TY  - JOUR
AB  - Persons with amputations lack important senses from the amputated limb. With the absence of proprioception in the amputated leg, amputees have far more difficulty maintaining a natural gait with balance and stability. The biggest determinant of temporal limb behavior during locomotion is the phase in the gait cycle, which can be estimated using the center of pressure (COP) under the feet. We hypothesize that feedback from the COP of the prosthetic foot can help restore a more robust sense of phase in transfemoral (above-knee) amputees. This paper presents a device that provides vibrotactile feedback based on the COP from the prosthesis, providing proprioception and potentially an improved sense of phase to the user. Experiments showed that the haptic device significantly decreased variability of stride length, step width, and trunk sway in novice (able-bodied) users of a transfemoral prosthetic leg during treadmill locomotion (N=9), indicating improved gait stability.
AU  - Plauche, Aaron
AU  - Villarreal, Dario
AU  - Gregg, Robert D
DA  - 2016/7//
DO  - 10.1109/TOH.2016.2580507
IS  - 3
KW  - Haptic feedback
KW  - amputees
KW  - center of pressure
KW  - prosthesis
KW  - vibrotactile
PB  - Institute of Electrical and Electronics Engineers
PY  - 2016
SP  - 421
EP  - 6
TI  - A Haptic Feedback System for Phase-Based Sensory Restoration in Above-Knee Prosthetic Leg Users.
T2  - IEEE transactions on haptics
UR  - http://www.ncbi.nlm.nih.gov/pubmed/27323375
UR  - http://www.pubmedcentral.nih.gov/articlerender.fcgi?artid=PMC5033686
VL  - 9
ER  -
TY  - JOUR
AB  - The rubber hand illusion (RHI) is an illusion of the self-ownership of a rubber hand that is touched synchronously with one's own hand. While the RHI relates to visual and tactile integration, we can also consider a similar illusion with visual and motor integration on a fake hand. We call this a "robot hand illusion" (RoHI), which relates to both the senses of ownership and agency. Here we investigate the effect of delayed visual feedback on the RoHI. Participants viewed a virtual computer graphic hand controlled by their hand movement recorded using a data glove device. We inserted delays of various lengths between the participant's hand and the virtual hand movements (90-590 ms), and the RoHI effects for each delay condition were systematically tested using a questionnaire. The results showed that the participants felt significantly greater RoHI effects with temporal discrepancies of less than 190 ms compared with longer temporal discrepancies, both in the senses of ownership and agency. Additionally, participants felt significant, but weaker, RoHI effects with temporal discrepancies of 290-490 ms in the sense of agency, but not in the sense of ownership. The participants did not feel a RoHI with temporal discrepancies of 590 ms in either the senses of agency or ownership. Our results suggest that a time window of less than 200 ms is critical for multi-sensory integration processes constituting self-body image.
AU  - Ismail, Mohamad Arif Fahmi
AU  - Shimada, Sotaro
DA  - 2016/7//
DO  - 10.1371/JOURNAL.PONE.0159619
IS  - 7
PB  - Public Library of Science
PY  - 2016
TI  - 'Robot' hand illusion under delayed visual feedback: Relationship between the senses of ownership and agency
T2  - PLoS ONE
VL  - 11
ER  -
TY  - JOUR
AB  - Objective. Lost sensations, such as touch, could one day be restored by electrical stimulation along the sensory neural pathways. Such stimulation, when informed by electronic sensors, could provide naturalistic cutaneous and proprioceptive feedback to the user. Perceptually, microstimulation of somatosensory brain regions produces localized, modality-specific sensations, and several spatiotemporal parameters have been studied for their discernibility. However, systematic methods for encoding a wide array of naturally occurring stimuli into biomimetic percepts via multi-channel microstimulation are lacking. More specifically, generating spatiotemporal patterns for explicitly evoking naturalistic neural activation has not yet been explored. Approach. We address this problem by first modeling the dynamical input-output relationship between multichannel microstimulation and downstream neural responses, and then optimizing the input pattern to reproduce naturally occurring touch responses as closely as possible. Main results. Here we show that such optimization produces responses in the S1 cortex of the anesthetized rat that are highly similar to natural, tactile-stimulus-evoked counterparts. Furthermore, information on both pressure and location of the touch stimulus was found to be highly preserved. Significance. Our results suggest that the currently presented stimulus optimization approach holds great promise for restoring naturalistic levels of sensation.
AU  - Choi, John S.
AU  - Brockmeier, Austin J.
AU  - McNiel, David B.
AU  - Von Kraus, Lee M.
AU  - Príncipe, José C.
AU  - Francis, Joseph T.
DA  - 2016/8//
DO  - 10.1088/1741-2560/13/5/056007
IS  - 5
KW  - microstimulation
KW  - optimal control
KW  - sensory prostheses
PB  - Institute of Physics Publishing
PY  - 2016
TI  - Eliciting naturalistic cortical responses with a sensory prosthesis via optimized microstimulation
T2  - Journal of Neural Engineering
VL  - 13
ER  -
TY  - JOUR
AB  - Background: Little is known about action-perception learning processes underlying prosthetic skills in body-powered prosthesis users. Body-powered prostheses are controlled through a harness connected by a cable that might provide for limited proprioceptive feedback. This study aims to test transfer of training basic tasks to functional tasks and to describe the changes over time in kinematics of basic tasks of novice body-powered prosthesis users. Methods: Thirty able-bodied participants and 17 controls participated in the study, using a body-powered prosthetic simulator. Participants in the training group were divided over four groups and practiced during a 2-week-period either direct grasping, indirect grasping, fixation, or a combination of these tasks. Deformable objects with different compliances had to be manipulated while kinematic variables and grip force control were assessed. Functional performance was measured with the Southampton Hand Assessment Procedure (SHAP) prior to and after the training sessions, and after 2 weeks and 3 months retention. The control group only performed the SHAP tests. Results: All four training groups and the control group improved on the SHAP, also after a period of non-use. Type of training had a small but significant influence on the improvements of the SHAP score. On a kinematic level movement times decreased and hook closing velocities increased over time. The indirect grasping group showed significantly shorter plateau times than the other training groups. Grip force control only improved a little over training. Conclusions: Training action-perception couplings of body-powered prosthesis in basic tasks transferred to functional tasks and this lasted after a period of non-use. During training movement times decreased and the indirect grasping group showed advantages. It is advisable to start body-powered training with indirect grasping tasks but also to practice hook-object orientations.
AU  - Huinink, Laura H.B.
AU  - Bouwsema, Hanneke
AU  - Plettenburg, Dick H.
AU  - Van der Sluis, Corry K.
AU  - Bongers, Raoul M.
DA  - 2016/10//
DO  - 10.1186/S12984-016-0197-7
IS  - 1
KW  - Action-perception
KW  - Amputee
KW  - Body-powered prosthetic hook
KW  - Functional performance
KW  - Grip force control
KW  - Kinematics
KW  - Proprioceptive feedback
KW  - Prosthetic training
KW  - Upper-limb prosthesis
PB  - BioMed Central Ltd.
PY  - 2016
SP  - 1
EP  - 12
TI  - Learning to use a body-powered prosthesis: changes in functionality and kinematics
T2  - Journal of NeuroEngineering and Rehabilitation
VL  - 13
ER  -
TY  - JOUR
AB  - Background An optimal suspension system can improve comfort and quality of life in people with limb loss. To guide practice on prosthetic vacuum suspension systems, assessment of the current evidence and professional opinion are required. Methods PubMed, Web of Science, and Google Scholar databases were explored to find related articles. Search terms were amputees, artificial limb, prosthetic suspension, prosthetic liner, vacuum, and prosthesis. The results were refined by vacuum socket or vacuum assisted suspension or sub-atmospheric suspension. Study design, research instrument, sample size, and outcome measures were reviewed. An online questionnaire was also designed and distributed worldwide among professionals and prosthetists (www.ispoint.org, OANDP-L, LinkedIn, personal email). Findings 26 articles were published from 2001 to March 2016. The number of participants averaged 7 (SD = 4) for transtibial and 6 (SD = 6) for transfemoral amputees. Most studies evaluated the short-term effects of vacuum systems by measuring stump volume changes, gait parameters, pistoning, interface pressures, satisfaction, balance, and wound healing. 155 professionals replied to the questionnaire and supported results from the literature. Elevated vacuum systems may have some advantages over the other suspension systems, but may not be appropriate for all people with limb loss. Interpretation Elevated vacuum suspension could improve comfort and quality of life for people with limb loss. However, future investigations with larger sample sizes are needed to provide strong statistical conclusions and to evaluate long-term effects of these systems.
AU  - Gholizadeh, H.
AU  - Lemaire, E. D.
AU  - Eshraghi, A.
DA  - 2016/8//
DO  - 10.1016/J.CLINBIOMECH.2016.06.005
KW  - Amputee
KW  - Artificial limb
KW  - Lower limb prosthesis
KW  - Prosthetic liner
KW  - Prosthetic socket
KW  - Prosthetic suspension
KW  - Suction
KW  - Transtibial prostheses
KW  - Vacuum assisted suspension
PB  - Elsevier Ltd
PY  - 2016
SP  - 108
EP  - 116
TI  - The evidence-base for elevated vacuum in lower limb prosthetics: Literature review and professional feedback
T2  - Clinical Biomechanics
VL  - 37
ER  -
TY  - JOUR
AB  - © 2016, Journal of Rehabilitation Research and Development. All rights reserved. Artificial tactile feedback systems can improve prosthetic function for people with amputation by substituting for lost proprioception in the missing limb. However, limited data exists to guide the design and application of these systems for mobility and balance scenarios. The purpose of this study was to evaluate the performance of a noninvasive artificial sensory feedback (ASF) system on lower-limb function in the presence of a cognitive load and a liner interface. Reaction times (RTs) and accuracy of leg-movement responses to vibratory stimuli at the thigh were recorded for 12 nondisabled individuals and 3 participants with transfemoral amputation using a custom-built testing apparatus. The results indicate that the addition of a cognitive load increases response times relative to the baseline condition by 0.26 to 0.33 s. The prosthetic liner produced a less pronounced increase in RT of 0.06 to 0.11 s. Participants were able to correctly identify the stimulus location with nearly 100% accuracy. These increased RTs are nontrivial and must be considered in designing ASF systems.
AU  - Sharma, Aman
AU  - Leineweber, Matthew J.
AU  - Andrysek, Jan
DO  - 10.1682/JRRD.2016.04.0060
IS  - 4
PB  - Journal of Rehabilitation Research & Development
PY  - 2016
SP  - 473
EP  - 482
TI  - Effects of cognitive load and prosthetic liner on volitional response times to vibrotactile feedback
T2  - Journal of Rehabilitation Research and Development
VL  - 53
ER  -
TY  - JOUR
AB  - In recent years, a consensus has emerged that somatosensory feedback needs to be provided for upper limb neuroprostheses to be useful. An increasingly promising approach to sensory restoration is to electrically stimulate neurons along the somatosensory neuraxis to convey information about the state of the prosthetic limb and about contact with objects. To date, efforts toward artificial sensory feedback have consisted mainly of demonstrating that some sensory information could be conveyed using a small number of stimulation patterns, generally delivered through single electrodes. However impressive these achievements are, results from different studies are hard to compare, as each research team implements different stimulation patterns and tests the elicited sensations differently. A critical question is whether different stimulation strategies will generalize from contrived laboratory settings to activities of daily living. Here, we lay out some key specifications that an artificial somatosensory channel should meet, discuss how different approaches should be evaluated, and caution about looming challenges that the field of sensory restoration will face.
AU  - Delhaye, Benoit P.
AU  - Saal, Hannes P.
AU  - Bensmaia, Sliman J.
DA  - 2016/11//
DO  - 10.1016/J.JPHYSPARIS.2016.11.001
IS  - 4
KW  - Artificial perception
KW  - Brain-machine interface
KW  - Intracortical microstimulation
KW  - Peripheral nerve interface
KW  - Proprioception
KW  - Touch
PB  - Elsevier Masson SAS
PY  - 2016
SP  - 402
EP  - 408
TI  - Key considerations in designing a somatosensory neuroprosthesis
T2  - Journal of Physiology Paris
VL  - 110
ER  -
TY  - JOUR
AB  - The goals of rehabilitation medicine programs are to promote health, restore functional impairments and improve quality of life. The field of neuroprosthetics has evolved over the last decade given an improved understanding of neuroscience and the incorporation of advanced biotechnology and neuroengineering in the rehabilitation setting to develop adaptable applications to help facilitate recovery for individuals with amputations and brain injury. These applications may include a simple cognitive prosthetics aid for impaired memory in brain-injured individuals to myoelectric prosthetics arms with artificial proprioceptive feedback for those with upper extremity amputations. The integration of neuroprosthetics into the existing framework of current rehabilitation approaches not only improves quality-of-care and outcomes but help broadens current rehabilitation treatment paradigms. Although, we are in the infancy of the understanding the true benefit of neuroprosthetics and its clinical applications in the rehabilitation setting there is tremendous amount of promise for future research and development of tools to help facilitate recovery and improve quality of life in individuals with disabilities.
AU  - Eapen, Blessen C.
AU  - Murphy, Douglas P.
AU  - Cifu, David X.
DA  - 2017/1//
DO  - 10.1016/J.EXPNEUROL.2016.08.004
KW  - Amputee
KW  - Brain injury
KW  - Neuroprosthetics
KW  - Rehabilitation
PB  - Academic Press Inc.
PY  - 2017
SP  - 479
EP  - 485
TI  - Neuroprosthetics in amputee and brain injury rehabilitation
T2  - Experimental Neurology
VL  - 287
ER  -
TY  - JOUR
AB  - Replacing the function of a missing or paralyzed limb with a prosthetic device that acts and feels like one's own limb is a major goal in applied neuroscience. Recent studies in nonhuman primates have shown that motor control and sensory feedback can be achieved by connecting sensors in a robotic arm to electrodes implanted in the brain. However, it remains unknown whether electrical brain stimulationcanbeusedtocreateasenseofownershipofanartificiallimb. In this study on two human subjects, we show that ownership of an artificial hand can be induced via the electrical stimulation of the hand section of the somatosensory (SI) cortex in synchrony with touches applied to a rubber hand. Importantly, the illusion was not elicited when the electrical stimulation was delivered asynchronously or to a portion of the SI cortex representing a body part other than the hand, suggesting that multisensory integration according to basic spatial and temporal congruence rules is the underlying mechanism of the illusion. These findings show that the brain is capable of integrating "natural" visual input and direct cortical-somatosensory stimulation to create the multisensory perception that an artificial limb belongs to one's own body. Thus, they serve as a proof of concept that electrical brain stimulation can be used to "bypass" the peripheral nervous system to induce multisensory illusions and ownership of artificial body parts, which has important implications for patients who lack peripheral sensory input due to spinal cord or nerve lesions.
AU  - Collins, Kelly L.
AU  - Guterstam, Arvid
AU  - Cronin, Jeneva
AU  - Olson, Jared D.
AU  - Ehrsson, H. Henrik
AU  - Ojemann, Jeffrey G.
DA  - 2017/1//
DO  - 10.1073/PNAS.1616305114
IS  - 1
KW  - Body perception|electrical brain stimulation
KW  - Multisensory integration
KW  - Neuroprosthetics
KW  - Self
PB  - National Academy of Sciences
PY  - 2017
SP  - 166
EP  - 171
TI  - Ownership of an artificial limb induced by electrical brain stimulation
T2  - Proceedings of the National Academy of Sciences of the United States of America
VL  - 114
ER  -
TY  - JOUR
AB  - The addition of tactile and proprioceptive feedback to neuroprosthetic limbs is expected to significantly improve the control of these devices. Intracortical microstimulation (ICMS) of somatosensory cortex is a promising method of delivering this sensory feedback. To date, the main focus of somatosensory ICMS studies has been to deliver discriminable signals, corresponding to varying intensity, to a single location in cortex. However, multiple independent and simultaneous streams of sensory information will need to be encoded by ICMS to provide functionally relevant feedback for a neuroprosthetic limb (e.g., encoding contact events and pressure on multiple digits). In this study, we evaluated the ability of an awake, behaving non-human primate (Macaca mulatta) to discriminate ICMS stimuli delivered on multiple electrodes spaced within somatosensory cortex. We delivered serial stimulation on single electrodes to evaluate the discriminability of sensations corresponding to ICMS of distinct cortical locations. Additionally, we delivered trains of multichannel stimulation, derived from a tactile sensor, synchronously across multiple electrodes. Our results indicate that discrimination of multiple ICMS stimuli is a challenging task, but that discriminable sensory percepts can be elicited by both single and multichannel ICMS on electrodes spaced within somatosensory cortex.
AU  - Overstreet, Cynthia K.
AU  - Hellman, Randall B.
AU  - Wong, Ruben D.Ponce
AU  - Santos, Veronica J.
AU  - Tillery, Stephen I.Helms
DO  - 10.3389/FBIOE.2016.00091
IS  - DEC
KW  - Intracortical microstimulation
KW  - Proprioception
KW  - Prosthesis
KW  - Sensation
KW  - Tactile
PB  - Frontiers Media S.A.
PY  - 2016
TI  - Discriminability of single and multichannel intracortical microstimulation within somatosensory cortex
T2  - Frontiers in Bioengineering and Biotechnology
VL  - 4
ER  -
TY  - JOUR
AB  - Background It is generally asserted that reliable and intuitive control of upper-limb prostheses requires adequate feedback of prosthetic finger positions and pinch forces applied to objects. Bodypowered prostheses (BPPs) provide the user with direct proprioceptive feedback. Currently available BPPs often require high cable operation forces, which complicates control of the forces at the terminal device. The aim of this study is to quantify the influence of high cable forces on object manipulation with voluntary-closing prostheses. Method Able-bodied male subjects were fitted with a bypass-prosthesis with low and high cable force settings for the prehensor. Subjects were requested to grasp and transfer a collapsible object as fast as they could without dropping or breaking it. The object had a low and a high breaking force setting. Results Subjects conducted significantly more successful manipulations with the low cable force setting, both for the low (33% more) and high (50%) object's breaking force. The time to complete the task was not different between settings during successful manipulation trials. Conclusion High cable forces lead to reduced pinch force control during object manipulation. This implies that low cable operation forces should be a key design requirement for voluntaryclosing BPPs. Copyright:
AU  - Hichert, Mona
AU  - Abbink, David A.
AU  - Kyberd, Peter J.
AU  - Plettenburg, Dick H.
DA  - 2017/1//
DO  - 10.1371/JOURNAL.PONE.0169996
IS  - 1
PB  - Public Library of Science
PY  - 2017
TI  - High cable forces deteriorate pinch force control in voluntary-closing body-powered prostheses
T2  - PLoS ONE
VL  - 12
ER  -
TY  - JOUR
AB  - The sense of prosthesis embodiment, or the feeling that the device has been incorporated into a user's body image, may be enhanced by emerging technology such as invasive electrical stimulation for sensory feedback. In turn, prosthesis embodiment may be linked to increased prosthesis use and improved functional outcomes. We describe the development of a tool to assay artificial hand embodiment in a quantitative way in people with intact limbs, and characterize its operation. The system delivers temporally coordinated visual and tactile stimuli at a programmable latency while recording limb temperature. When programmed to deliver visual and tactile stimuli synchronously, recorded latency between the two was 33 ± 24 ms in the final pilot subject. This system enables standardized assays of the conditions necessary for prosthesis embodiment.
AU  - Benz, Heather L.
AU  - Sieff, Talia R.
AU  - Alborz, Mahsa
AU  - Kontson, Kimberly
AU  - Kilpatrick, Elizabeth
AU  - Civillico, Eugene F.
DA  - 2016/10//
DO  - 10.1109/EMBC.2016.7591783
PB  - Institute of Electrical and Electronics Engineers Inc.
PY  - 2016
SN  - 9781457702204
SP  - 4727
EP  - 4730
TI  - System to induce and measure embodiment of an artificial hand with programmable convergent visual and tactile stimuli
T2  - Proceedings of the Annual International Conference of the IEEE Engineering in Medicine and Biology Society, EMBS
VL  - 2016-October
ER  -
TY  - JOUR
AB  - This paper reviews the field of feedback control for neuroprosthesis systems that restore advanced standing function to individuals with spinal cord injury. Investigations into closed-loop control of standing by functional neuromuscular stimulation (FNS) have spanned three decades. The ultimate goal for FNS standing control systems is to facilitate hands free standing and enabling the user to perform manual functions at self-selected leaning positions. However, most clinical systems for home usage currently only provide basic upright standing using preprogrammed stimulation patterns. To date, online modulation of stimulation to produce advanced standing functions such as balance against postural disturbances or the ability to assume leaning postures have been limited to simulation and laboratory investigations. While great technological advances have been made in biomechanical sensing and interfaces for neuromuscular stimulation, further progress is still required for finer motor control by FNS. Another major challenge is the development of sophisticated control schemes that produce the necessary postural adjustments, adapt against accelerating muscle fatigue, and consider volitional actions of the intact upper-body of the user. Model-based development for novel control schemes are proven and sensible approaches to prototype and test the basic operating efficacy of potentially complex and multi-faceted control systems. The major considerations for further innovation of such systems are summarized in this paper prior to describing the evolution of closed-loop FNS control of standing from previous works. Finally, necessary emerging technologies to for implementing FNS feedback control systems for standing are identified. These technological advancements include novel electrodes that more completely and selectively activate paralyzed musculature and implantable sensors and stimulation modules for flexible neuroprosthesis system deployment.
AU  - Nataraj, Raviraj
AU  - Audu, Musa L.
AU  - Triolo, Ronald J.
DA  - 2017/4//
DO  - 10.1016/J.MEDENGPHY.2017.01.023
KW  - Biomechanics
KW  - Feedback control
KW  - Functional neuromuscular stimulation
KW  - Neural prosthesis
KW  - Rehabilitation
KW  - Standing
PB  - Elsevier Ltd
PY  - 2017
SP  - 13
EP  - 25
TI  - Restoring standing capabilities with feedback control of functional neuromuscular stimulation following spinal cord injury
T2  - Medical Engineering and Physics
VL  - 42
ER  -
TY  - JOUR
AB  - Body-powered prostheses are known for their advantages of cost, reliability, training period, maintenance, and proprioceptive feedback. This study primarily aims to analyze the work related to the improvement of upper limb body-powered prostheses prior to 2016. A systematic review conducted via the search of the Web of Science electronic database, Google Scholar, and Google Patents identified 155 papers from 1921 to 2016. Sackett’s initial rules of evidence were used to determine the levels of evidence, and only papers categorized in the design and development category and patents were analyzed. A total of 40 papers in the sixth level of “Design and Development” of an upper limb body-powered prosthesis were found. Approximately 81% were categorized under mechanical alteration. Most papers were patent-type documents (48%), with the Journal of Rehabilitation Research and Development publishing most of the articles related to the design and development of body-powered prostheses. Papers in the scope of the study were published once every 3 years in almost a century, proving that only a few studies were conducted to improve body-powered arms compared with myoelectric technology. Further research should be carried out mainly in areas that have received less attention.
AU  - Hashim, Nur Afiqah
AU  - Abd Razak, Nasrul Anuar
AU  - Abu Osman, Noor Azuan
AU  - Gholizadeh, Hossein
DA  - 2018/1//
DO  - 10.1177/0954411917744585
IS  - 1
KW  - Body-powered
KW  - prosthesis
KW  - prosthetic improvement
KW  - upper limb prosthesis
PB  - SAGE Publications Ltd
PY  - 2018
SP  - 3
EP  - 11
TI  - Improvement on upper limb body-powered prostheses (1921–2016): A systematic review
T2  - Proceedings of the Institution of Mechanical Engineers, Part H: Journal of Engineering in Medicine
VL  - 232
ER  -
TY  - JOUR
AB  - Current myoelectric prostheses allow transradial amputees to regain voluntary motor control of their artificial limb by exploiting residual muscle function in the forearm. However, the overreliance on visual cues resulting from a lack of sensory feedback is a common complaint. Recently, several groups have provided tactile feedback in upper limb amputees using implanted electrodes, surface nerve stimulation, or sensory substitution. These approaches have led to improved function and prosthesis embodiment. Nevertheless, the provided information remains limited to a subset of the rich sensory cues available to healthy individuals. More specifically, proprioception, the sense of limb position and movement, is predominantly absent from current systems. Here, we show that sensory substitution based on intraneural stimulation can deliver position feedback in real time and in conjunction with somatotopic tactile feedback. This approach allowed two transradial amputees to regain high and close-to-natural remapped proprioceptive acuity, with a median joint angle reproduction precision of 9.1° and a median threshold to detection of passive movements of 9.5°, which was comparable with results obtained in healthy participants. The simultaneous delivery of position information and somatotopic tactile feedback allowed both amputees to discriminate the size and compliance of four objects with high levels of performance (75.5%). These results demonstrate that tactile information delivered via somatotopic neural stimulation and position information delivered via sensory substitution can be exploited simultaneously and efficiently by transradial amputees. This study paves a way to more sophisticated bidirectional bionic limbs conveying richer, multimodal sensations.
AU  - D'Anna, Edoardo
AU  - Valle, Giacomo
AU  - Mazzoni, Alberto
AU  - Strauss, Ivo
AU  - Iberite, Francesco
AU  - Patton, Jérémy
AU  - Petrini, Francesco M.
AU  - Raspopovic, Stanisa
AU  - Granata, Giuseppe
AU  - Iorio, Riccardo Di
AU  - Controzzi, Marco
AU  - Cipriani, Christian
AU  - Stieglitz, Thomas
AU  - Rossini, Paolo M.
AU  - Micera, Silvestro
DO  - 10.1126/SCIROBOTICS.AAU8892
IS  - 27
PB  - American Association for the Advancement of Science
PY  - 2019
TI  - A closed-loop hand prosthesis with simultaneous intraneural tactile and position feedback
T2  - Science Robotics
VL  - 4
ER  -
TY  - JOUR
AB  - Background: Despite advances in sophisticated robotic hands, intuitive control of and sensory feedback from these prostheses has been limited to only 3-degrees-of-freedom (DOF) with 2 sensory percepts in closed-loop control. A Utah Slanted Electrode Array (USEA) has been used in the past to provide up to 81 sensory percepts for human amputees. Here, we report on the advanced capabilities of multiple USEAs implanted in the residual peripheral arm nerves of human amputees for restoring control of 5 DOF and sensation of up to 131 proprioceptive and cutaneous hand sensory percepts. We also demonstrate that USEA-restored sensory percepts provide a useful source of feedback during closed-loop virtual prosthetic hand control. Methods: Two 100-channel USEAs were implanted for 4-5 weeks, one each in the median and ulnar arm nerves of two human subjects with prior long-duration upper-arm amputations. Intended finger and wrist positions were decoded from neuronal firing patterns via a modified Kalman filter, allowing subjects to control many movements of a virtual prosthetic hand. Additionally, USEA microstimulation was used to evoke numerous sensory percepts spanning the phantom hand. Closed-loop control was achieved by stimulating via an electrode of the ulnar-nerve USEA while recording and decoding movement via the median-nerve USEA. Results: Subjects controlled up to 12 degrees-of-freedom during informal, 'freeform' online movement decode sessions, and experienced up to 131 USEA-evoked proprioceptive and cutaneous sensations spanning the phantom hand. Independent control was achieved for a 5-DOF real-time decode that included flexion/extension of the thumb, index, middle, and ring fingers, and the wrist. Proportional control was achieved for a 4-DOF real-time decode. One subject used a USEA-evoked hand sensation as feedback to complete a 1-DOF closed-loop virtual-hand movement task. There were no observed long-term functional deficits due to the USEA implants. Conclusions: Implantation of high-channel-count USEAs enables multi-degree-of-freedom control of virtual prosthetic hand movement and restoration of a rich selection of both proprioceptive and cutaneous sensory percepts spanning the hand during the short 4-5 week post-implant period. Future USEA use in longer-term implants and in closed-loop may enable restoration of many of the capabilities of an intact hand while contributing to a meaningful embodiment of the prosthesis.
AU  - Wendelken, Suzanne
AU  - Page, David M.
AU  - Davis, Tyler
AU  - Wark, Heather A.C.
AU  - Kluger, David T.
AU  - Duncan, Christopher
AU  - Warren, David J.
AU  - Hutchinson, Douglas T.
AU  - Clark, Gregory A.
DA  - 2017/11//
DO  - 10.1186/S12984-017-0320-4
IS  - 1
KW  - Amputee
KW  - Haptics
KW  - Motor decode
KW  - Nerve stimulation
KW  - Neural interface
KW  - Neural prosthesis
KW  - Peripheral nerve
KW  - Phantom-limb syndrome
KW  - Prosthetic hand
KW  - Sensory feedback
PB  - BioMed Central Ltd.
PY  - 2017
TI  - Restoration of motor control and proprioceptive and cutaneous sensation in humans with prior upper-limb amputation via multiple Utah Slanted Electrode Arrays (USEAs) implanted in residual peripheral arm nerves
T2  - Journal of NeuroEngineering and Rehabilitation
VL  - 14
ER  -
TY  - JOUR
AB  - BACKGROUND: The two different types of balance prostheses being developed, implants and vibro-tactile/auditory feedback prostheses, rely on different measures to prove efficacy (those based on vestibular ocular reflexes versus balance control, respectively). Here we provide evidence that examining muscle activity might provide a useful alternative for both. METHODS: The muscle activity of 6 bilateral vestibular loss (BVL) and 7 age-matched healthy controls (HC) was examined while standing eyes closed on a foam support surface. Pelvis and upper trunk angular movements were recorded in the roll and pitch planes. Surface EMG was recorded from the lower leg, trunk and upper arm muscles. BVL subjects were first assessed without feedback of pelvis sway, then received training with combined vibro-tactile and auditory feedback, before being re-assessed with feedback. RESULTS: Feedback reduced the amplitudes of pelvis and shoulder sway to values of HC without feedback. Both the level of background EMG activity and the EMG area amplitudes changed when feedback was provided in a manner consistent with the reduced amplitude modulation of muscle synergies of HC. CONCLUSIONS: The results of this study indicate that changed muscle synergy amplitudes underlie improvements in sway achieved by BVL subjects. The concept of this investigation may provide a means to prove efficacy for different types of balance prostheses, including implants.
AU  - Allum, John H.J.
AU  - Honegger, Flurin
DO  - 10.3233/VES-170601
IS  - 1
KW  - Balance prostheses
KW  - balance control
KW  - balance implants
KW  - electromyography
KW  - muscle activity
KW  - vestibular loss
KW  - vibro-tactile and auditory biofeedback
PB  - IOS Press
PY  - 2017
SP  - 77
EP  - 87
TI  - Vibro-tactile and auditory balance biofeedback changes muscle activity patterns: Possible implications for vestibular implants
T2  - Journal of Vestibular Research: Equilibrium and Orientation
VL  - 27
ER  -
TY  - JOUR
AB  - Background: Deficits of kinesthesia (limb position and movement sensation) commonly limit sensorimotor function and its recovery after neuromotor injury. Sensory substitution technologies providing synthetic kinesthetic feedback might re-establish or enhance closed-loop control of goal-directed behaviors in people with impaired kinesthesia. Methods: As a first step toward this goal, we evaluated the ability of unimpaired people to use vibrotactile sensory substitution to enhance stabilization and reaching tasks. Through two experiments, we compared the objective and subjective utility of two forms of supplemental feedback- limb state information or hand position error- to eliminate hand position drift, which develops naturally during stabilization tasks after removing visual feedback. Results: Experiment 1 optimized the encoding of limb state feedback; the best form included hand position and velocity information, but was weighted much more heavily toward position feedback. Upon comparing optimal limb state feedback vs. hand position error feedback in Experiment 2, we found both encoding schemes capable of enhancing stabilization and reach performance in the absence of vision. However, error encoding yielded superior outcomes- objective and subjective- due to the additional task-relevant information it contains. Conclusions: The results of this study have established the immediate utility and relative merits of two forms of vibrotactile kinesthetic feedback in enhancing stabilization and reaching actions performed with the arm and hand in neurotypical people. These findings can guide future development of vibrotactile sensory substitution technologies for improving sensorimotor function after neuromotor injury in survivors who retain motor capacity, but lack proprioceptive integrity in their more affected arm.
AU  - Krueger, Alexis R.
AU  - Giannoni, Psiche
AU  - Shah, Valay
AU  - Casadio, Maura
AU  - Scheidt, Robert A.
DA  - 2017/5//
DO  - 10.1186/S12984-017-0248-8
IS  - 1
KW  - Kinesthesia
KW  - Proprioception
KW  - Sensory augmentation
KW  - Sensory substitution
KW  - Stroke
PB  - BioMed Central Ltd.
PY  - 2017
TI  - Supplemental vibrotactile feedback control of stabilization and reaching actions of the arm using limb state and position error encodings
T2  - Journal of NeuroEngineering and Rehabilitation
VL  - 14
ER  -
TY  - JOUR
AB  - Prosthetic limb control is fundamentally constrained by the current amputation procedure. Since the U.S. Civil War, the external prosthesis has benefited from a pronounced level of innovation, but amputation technique has not significantly changed. During a standard amputation, nerves are transected without the reintroduction of proper neural targets, causing painful neuromas and rendering efferent recordings infeasible. Furthermore, the physiological agonist-antagonist muscle relationships are severed, precluding the generation of musculotendinous proprioception, an afferent feedback modality critical for joint stability, trajectory planning, and fine motor control. We establish an agonist-antagonist myoneural interface (AMI), a unique surgical paradigm for amputation. Regenerated free muscle grafts innervated with transected nerves are linked in agonist-antagonist relationships, emulating the dynamic interactions found within an intact limb. Using biomechanical, electrophysiological, and histological evaluations, we demonstrate a viable architecture for bidirectional signaling with transected motor nerves. Upon neural activation, the agonist muscle contracts, generating electromyographic signal. This contraction in the agonist creates a stretch in the mechanically linked antagonist muscle, producing afferent feedback, which is transmitted through its motor nerve. Histological results demonstrate regeneration and the presence of the spindle fibers responsible for afferent signal generation. These results suggest that the AMI will not only produce robust signals for the efferent control of an external prosthesis but also provide an amputee’s central nervous system with critical musculotendinous proprioception, offering the potential for an enhanced prosthetic controllability and sensation.
AU  - Srinivasan, S.
AU  - Carty, M. J.
AU  - Calvaresi, P. W.
AU  - Clites, T. R.
AU  - Maimon, B. E.
AU  - Taylor, C. R.
AU  - Zorzos, A. N.
AU  - Herr, H.
DA  - 2017/5//
DO  - 10.1126/SCIROBOTICS.AAN2971
IS  - 6
PB  - American Association for the Advancement of Science
PY  - 2017
TI  - On prosthetic control: A regenerative agonist-antagonist myoneural interface
T2  - Science Robotics
VL  - 2
ER  -
TY  - JOUR
AB  - Objective. Previous studies suggest that somatosensory feedback has the potential to improve the functional performance of prostheses, reduce phantom pain, and enhance embodiment of sensory-enabled prosthetic devices. To maximize such benefits for amputees, the temporal properties of the sensory feedback must resemble those of natural somatosensation in an intact limb. Approach. To better understand temporal perception of artificial sensation, we characterized the perception of visuotactile synchrony for tactile perception restored via peripheral nerve stimulation. We electrically activated nerves in the residual limbs of two trans-tibial amputees and two trans-radial amputees via non-penetrating nerve cuff electrodes, which elicited sensations referred to the missing limbs. Main results. Our findings suggest that with respect to vision, stimulation-induced sensation has a point of subjective simultaneity (PSS; processing time) and just noticeable difference (JND; temporal sensitivity) that are similar to natural touch. The JND was not significantly different between the participants with upper- and lower-limb amputations. However, the PSS indicated that sensations evoked in the missing leg must occur significantly earlier than those in the hand to be perceived as maximally synchronous with vision. Furthermore, we examined visuotactile synchrony in the context of a functional task during which stimulation was triggered by pressure applied to the prosthesis. Stimulation-induced sensation could be delayed up to 111 ± 62 ms without the delay being reliably detected. Significance. The quantitative temporal properties of stimulation-induced perception were previously unknown and will contribute to design specifications for future sensory neuroprostheses.
AU  - Christie, Breanne P.
AU  - Graczyk, Emily L.
AU  - Charkhkar, Hamid
AU  - Tyler, Dustin J.
AU  - Triolo, Ronald J.
DO  - 10.1088/1741-2552/AB154C
IS  - 3
KW  - Amputees
KW  - Delay
KW  - Neuroprosthesis
KW  - Peripheral nerve stimulation
KW  - Simultaneity
KW  - Somatosensation
KW  - Visuotactile
PB  - Institute of Physics Publishing
PY  - 2019
TI  - Visuotactile synchrony of stimulation-induced sensation and natural somatosensation
T2  - Journal of Neural Engineering
VL  - 16
ER  -
TY  - JOUR
AB  - Objective. Providing sensory feedback to the user of the prosthesis is an important challenge. The common approach is to use tactile stimulation, which is easy to implement but requires training and has limited information bandwidth. In this study, we propose an alternative approach based on augmented reality. Approach. We have developed the GLIMPSE, a Google Glass application which connects to the prosthesis via a Bluetooth interface and renders the prosthesis states (EMG signals, aperture, force and contact) using augmented reality (see-through display) and sound (bone conduction transducer). The interface was tested in healthy subjects that used the prosthesis with (FB group) and without (NFB group) feedback during a modified clothespins test that allowed us to vary the difficulty of the task. The outcome measures were the number of unsuccessful trials, the time to accomplish the task, and the subjective ratings of the relevance of the feedback. Main results. There was no difference in performance between FB and NFB groups in the case of a simple task (basic, same-color clothespins test), but the feedback significantly improved the performance in a more complex task (pins of different resistances). Importantly, the GLIMPSE feedback did not increase the time to accomplish the task. Therefore, the supplemental feedback might be useful in the tasks which are more demanding, and thereby less likely to benefit from learning and feedforward control. The subjects integrated the supplemental feedback with the intrinsic sources (vision and muscle proprioception), developing their own idiosyncratic strategies to accomplish the task. Significance. The present study demonstrates a novel self-contained, ready-to-deploy, wearable feedback interface. The interface was successfully tested and was proven to be feasible and functionally beneficial. The GLIMPSE can be used as a practical solution but also as a general and flexible instrument to investigate closed-loop prosthesis control.
AU  - Markovic, Marko
AU  - Karnal, Hemanth
AU  - Graimann, Bernhard
AU  - Farina, Dario
AU  - Dosen, Strahinja
DA  - 2017/3//
DO  - 10.1088/1741-2552/AA620A
IS  - 3
KW  - augmented reality
KW  - closed-loop
KW  - force control
KW  - grasping
KW  - sensory feedback
KW  - smart-devices
KW  - upper limb prosthesis
PB  - Institute of Physics Publishing
PY  - 2017
TI  - GLIMPSE: Google Glass interface for sensory feedback in myoelectric hand prostheses
T2  - Journal of Neural Engineering
VL  - 14
ER  -
TY  - JOUR
AB  - Lower limb amputation (LLA) destroys the sensory communication between the brain and the external world during standing and walking. Current prostheses do not restore sensory feedback to amputees, who, relying on very limited haptic information from the stump-socket interaction, are forced to deal with serious issues: the risk of falls, decreased mobility, prosthesis being perceived as an external object (low embodiment), and increased cognitive burden. Poor mobility is one of the causes of eventual device abandonment. Restoring sensory feedback from the missing leg of above-knee (transfemoral) amputees and integrating the sensory feedback into the sensorimotor loop would markedly improve the life of patients. In this study, we developed a leg neuroprosthesis, which provided real-time tactile and emulated proprioceptive feedback to three transfemoral amputees through nerve stimulation. The feedback was exploited in active tasks, which proved that our approach promoted improved mobility, fall prevention, and agility. We also showed increased embodiment of the lower limb prosthesis (LLP), through phantom leg displacement perception and questionnaires, and ease of the cognitive effort during a dual-task paradigm, through electroencephalographic recordings. Our results demonstrate that induced sensory feedback can be integrated at supraspinal levels to restore functional abilities of the missing leg. This work paves the way for further investigations about how the brain interprets different artificial feedback strategies and for the development of fully implantable sensory-enhanced leg neuroprostheses, which could drastically ameliorate life quality in people with disability.
AU  - Petrini, Francesco Maria
AU  - Valle, Giacomo
AU  - Bumbasirevic, Marko
AU  - Barberi, Federica
AU  - Bortolotti, Dario
AU  - Cvancara, Paul
AU  - Hiairrassary, Arthur
AU  - Mijovic, Pavle
AU  - Sverrisson, Atli Örn
AU  - Pedrocchi, Alessandra
AU  - Divoux, Jean Louis
AU  - Popovic, Igor
AU  - Lechler, Knut
AU  - Mijovic, Bogdan
AU  - Guiraud, David
AU  - Stieglitz, Thomas
AU  - Alexandersson, Asgeir
AU  - Micera, Silvestro
AU  - Lesic, Aleksandar
AU  - Raspopovic, Stanisa
DA  - 2019/10//
DO  - 10.1126/SCITRANSLMED.AAV8939
IS  - 512
PB  - American Association for the Advancement of Science
PY  - 2019
TI  - Enhancing functional abilities and cognitive integration of the lower limb prosthesis
T2  - Science Translational Medicine
VL  - 11
ER  -
TY  - JOUR
AB  - Restoring hand function in individuals with upper limb loss is a challenging task, made difficult by the complexity of human hands from both a functional and sensory point of view. Users of commercial prostheses, even sophisticated devices, must visually attend to the hand to know its state, since in most cases they are not provided with any direct sensory information. Among the different types of haptic feedback that can be delivered, particularly information on hand opening is likely to reduce the requirement of constant visual attention. In recent years, there has been a trend of using underactuated, compliant multi-fingered hands as upper limb prostheses, in part due to their simplicity and ease of use attributed to low degree-of-freedom (d.o.f.) actuation. The trend toward underactuation encourages the design of one d.o.f. haptic devices to provide intuitive sensory feedback from the prosthesis. However, mapping the closure of a multi-d.o.f. prosthetic hand to a simple and intuitive haptic cue is not a trivial task. In this paper, we explore the use of a one d.o.f. skin stretch haptic device, the rice haptic rocker, to provide intuitive proprioceptive feedback indicating overall hand closure of an underactuated prosthesis. The benefits and challenges of the system are assessed in multi-tasking and reduced vision scenarios for an object-size discrimination task, in an effort to simulate challenges in daily life, and are compared against the haptic resolution of the device using the just noticeable difference. Finally, an evaluation done with a prosthesis user, in the form of a truncated version of the Activities Measure for Upper Limb Amputees (AM-ULA), shows possible benefits of the addition of haptic feedback in tasks with reduced visual attention.
AU  - Battaglia, Edoardo
AU  - Clark, Janelle P.
AU  - Bianchi, Matteo
AU  - Catalano, Manuel G.
AU  - Bicchi, Antonio
AU  - O'Malley, Marcia K.
DA  - 2019/10//
DO  - 10.1109/TOH.2019.2915075
IS  - 4
KW  - Prosthetics
KW  - haptic interfaces
PB  - Institute of Electrical and Electronics Engineers
PY  - 2019
SP  - 508
EP  - 520
TI  - Skin Stretch Haptic Feedback to Convey Closure Information in Anthropomorphic, Under-Actuated Upper Limb Soft Prostheses
T2  - IEEE Transactions on Haptics
UR  - https://ieeexplore.ieee.org/document/8709758/
VL  - 12
ER  -
TY  - JOUR
AB  - Background: Microstimulation in human sensory thalamus (ventrocaudal, VC) results in focal sensory percepts in the hand and arm which may provide an alternative target site (to somatosensory cortex) for the input of prosthetic sensory information. Sensory feedback to facilitate motor function may require simultaneous or timed responses across separate digits to recreate perceptions of slip as well as encoding of intensity variations in pressure or touch. Objectives: To determine the feasibility of evoking sensory percepts on separate digits with variable intensity through either a microwire array or deep brain stimulation (DBS) electrode, recreating “natural” and scalable percepts relating to the arm and hand. Methods: We compared microstimulation within ventrocaudal sensory thalamus through either a 16-channel microwire array (∼400 kΩ per channel) or a 4-channel DBS electrode (∼1.2 kΩ per contact) for percept location, size, intensity, and quality sensation, during thalamic DBS electrode placement in patients with essential tremor. Results: Percepts in small hand or finger regions were evoked by microstimulation through individual microwires and in 5/6 patients sensation on different digits could be perceived from stimulation through separate microwires. Microstimulation through DBS electrode contacts evoked sensations over larger areas in 5/5 patients, and the apparent intensity of the perceived response could be modulated with stimulation amplitude. The perceived naturalness of the sensation depended both on the pattern of stimulation as well as intensity of the stimulation. Conclusions: Producing consistent evoked perceptions across separate digits within sensory thalamus is a feasible concept and a compact alternative to somatosensory cortex microstimulation for prosthetic sensory feedback. This approach will require a multi-element low impedance electrode with a sufficient stimulation range to evoke variable intensities of perception and a predictable spread of contacts to engage separate digits.
AU  - Swan, Brandon D.
AU  - Gasperson, Lynne B.
AU  - Krucoff, Max O.
AU  - Grill, Warren M.
AU  - Turner, Dennis A.
DA  - 2018/3//
DO  - 10.1016/J.BRS.2017.10.017
IS  - 2
KW  - Artificial sensation
KW  - Brain machine interface
KW  - Neuroprosthetics
KW  - Proprioception
KW  - Sensory encoding
KW  - Sensory prosthetic
PB  - Elsevier Inc.
PY  - 2018
SP  - 416
EP  - 422
TI  - Sensory percepts induced by microwire array and DBS microstimulation in human sensory thalamus
T2  - Brain Stimulation
VL  - 11
ER  -
TY  - JOUR
AB  - The aim of this study was to evaluate the compensatory effects of real-time auditory feedback on two proprioceptively deafferented subjects. The real-time auditory feedback was based on a movement sonification approach, consisting of translating some movement variables into synthetic sounds to make them audible. The two deafferented subjects and 16 age-matched control participants were asked to learn four new characters. The characters were learned under two different conditions, one without sonification and one with sonification, respecting a within-subject protocol. The results revealed that characters learned with sonification were reproduced more quickly and more fluently than characters learned without and that the effects of sonification were larger in deafferented than in control subjects. Secondly, whereas control subjects were able to learn the characters without sounds the deafferented subjects were able to learn them only when they were trained with sonification. Thirdly, although the improvement was still present in controls, the performance of deafferented subjects came back to the pre-test level 2 h after the training with sounds. Finally, the two deafferented subjects performed differently from each other, highlighting the importance of studying at least two subjects to better understand the loss of proprioception and its impact on motor control and learning. To conclude, movement sonification may compensate for a lack of proprioception, supporting the auditory-proprioception substitution hypothesis. However, sonification would act as a "sensory prosthesis" helping deafferented subjects to better feel their movements, without permanently modifying their motor performance once the prosthesis is removed. Potential clinical applications for motor rehabilitation are numerous: people with a limb prosthesis, with a stroke, or with some peripheral nerve injury may potentially be interested.
AU  - Danna, Jérémy
AU  - Velay, Jean Luc
DA  - 2017/3//
DO  - 10.3389/FNINS.2017.00137
IS  - MAR
KW  - Compensation
KW  - Handwriting
KW  - Motor control
KW  - Proprioception
KW  - Real-time auditory feedback
KW  - Sonification
PB  - Frontiers Research Foundation
PY  - 2017
TI  - On the auditory-proprioception substitution hypothesis: Movement sonification in two deafferented subjects learning to write new characters
T2  - Frontiers in Neuroscience
VL  - 11
ER  -
TY  - JOUR
AB  - Quantitative animal models are critically needed to provide proof of concept for the investigation of rehabilitative balance therapies (e.g., invasive vestibular prostheses) and treatment response prior to, or in conjunction with, human clinical trials. This paper describes a novel approach to modeling the nonhuman primate postural control system. Our observation that rhesus macaques and humans have even remotely similar postural control motivates the further application of the rhesus macaque as a model for studying the effects of vestibular dysfunction, as well as vestibular prosthesis-assisted states, on human postural control. Previously, system identification methodologies and models were only used to describe human posture. However, here we utilized pseudorandom, roll-tilt balance platform stimuli to perturb the posture of a rhesus monkey in normal and mild vestibular (equilibrium) loss states. The relationship between rhesus monkey trunk sway and platform roll-tilt was determined via stimulus-response curves and transfer function results. A feedback controller model was then used to explore sensory reweighting (i.e., changes in sensory reliance), which prevented the animal from falling off of the tilting platform. Conclusions involving sensory reweighting in the nonhuman primate for a normal sensory state and a state of mild vestibular loss led to meaningful insights. This first-phase effort to model the balance control system in nonhuman primates is essential for future investigations toward the effects of invasive rehabilitative (balance) technologies on postural control in primates, and ultimately, humans.
AU  - Thompson, Lara A.
AU  - Haburcakova, Csilla
AU  - Goodworth, Adam D.
AU  - Lewis, Richard F.
DA  - 2018/1//
DO  - 10.1115/1.4038157
IS  - 1
KW  - Balance
KW  - Feedback controller
KW  - Posture
KW  - Pseudorandom stimulus
KW  - Sensory reweighting
KW  - Vestibular loss
PB  - American Society of Mechanical Engineers (ASME)
PY  - 2018
TI  - An engineering model to test for sensory reweighting: Nonhuman primates serve as a model for human postural control and vestibular dysfunction
T2  - Journal of Biomechanical Engineering
VL  - 140
ER  -
TY  - JOUR
AB  - Pioneering work with nonhuman primates and recent human studies established intracortical microstimulation (ICMS) in primary somatosensory cortex (S1) as a method of inducing discriminable artificial sensation. However, these artificial sensations do not yet provide the breadth of cutaneous and proprioceptive percepts available through natural stimulation. In a tetraplegic human with two microelectrode arrays implanted in S1, we report replicable elicitations of sensations in both the cutaneous and proprioceptive modalities localized to the contralateral arm, dependent on both amplitude and frequency of stimulation. Furthermore, we found a subset of electrodes that exhibited multimodal properties, and that proprioceptive percepts on these electrodes were associated with higher amplitudes, irrespective of the frequency. These novel results demonstrate the ability to provide naturalistic percepts through ICMS that can more closely mimic the body’s natural physiological capabilities. Furthermore, delivering both cutaneous and proprioceptive sensations through artificial somatosensory feedback could improve performance and embodiment in brain-machine interfaces.
AU  - Salas, Michelle Armenta
AU  - Bashford, Luke
AU  - Kellis, Spencer
AU  - Jafari, Matiar
AU  - Jo, Hyeongchan
AU  - Kramer, Daniel
AU  - Shanfield, Kathleen
AU  - Pejsa, Kelsie
AU  - Lee, Brian
AU  - Liu, Charles Y.
AU  - Andersen, Richard A.
DA  - 2018/4//
DO  - 10.7554/ELIFE.32904
PB  - eLife Sciences Publications Ltd
PY  - 2018
TI  - Proprioceptive and cutaneous sensations in humans elicited by intracortical microstimulation
T2  - eLife
VL  - 7
ER  -
TY  - JOUR
AB  - Patients with bilateral vestibulopathy (BVP) suffer from persistent imbalance during standing and walking as well as an impaired gaze stabilization during head movements. Disabilities associated with BVP severely compromise patients’ daily activities and are often linked to an increased risk of falls. Currently, the only established treatment option in BVP is physical therapy. However, treatment effects of physical therapy in BVP are most often limited and many patients do not adequately recover performance. Therefore, a number of technical therapeutic approaches are being explored that either try to substitute lost vestibular sensation with a congruent stimulation of other sense modalities or to artificially mimic vestibular function by means of an implantable vestibular prosthesis. Besides, attempts have recently been made to augment and optimize residual vestibular function in patients with BVP using an imperceptible noisy galvanic vestibular stimulation (nGVS). This approach is based on the natural phenomenon of stochastic resonance, wherein the signal processing in sensory systems can be improved by adding an appropriate level of noise to the system. Promising first study outcomes of nGVS treatment in patients with BVP indicate the feasibility of a future non-invasive sensory prosthetic device for BVP rehabilitation. This paper gives an overview about recent research on nGVS treatment in patients with BVP and discusses future research perspectives in this field.
AU  - Wuehr, Max
AU  - Decker, Julian
AU  - Schniepp, Roman
DA  - 2017/10//
DO  - 10.1007/S00415-017-8481-4
KW  - Balance control
KW  - Bilateral vestibulopathy
KW  - Galvanic vestibular stimulation
KW  - Stochastic resonance
KW  - Vestibular rehabilitation
PB  - Dr. Dietrich Steinkopff Verlag GmbH and Co. KG
PY  - 2017
SP  - 81
EP  - 86
TI  - Noisy galvanic vestibular stimulation: an emerging treatment option for bilateral vestibulopathy
T2  - Journal of Neurology
VL  - 264
ER  -
TY  - JOUR
AB  - Objective: Developing functional artificial limbs for amputees has been a centuries-old challenge in medicine. We review the mechanical and neurologic principles of "cineplastic operations" and "plastic motors" used to restore movements in prostheses, with special attention to the work of Giuliano Vanghetti. Methods: We evaluated original publications describing cineplastic operations, biographic information, writings, drawings, and unpublished letters from the Vanghetti library, preserved in Empoli, Italy, and performed a bibliographic search and comparison for similar procedures in the literature. Results: Vanghetti's method for cineplastic operations differs from similar previous methods, being the first aimed at exploiting natural movements of the remnant muscles to activate the mechanical prosthesis, and the first to do so by directly connecting the prosthesis to the residual muscles and tendons. This represented a frame-changing innovation for that time and paved the way for current neuroprosthetic approaches. The first description of the method was published in 1898 and human studies started in 1900. The results of these studies were presented in 1905 and published in 1906 in Plastic and Kinematic Prosthesis. A German surgeon, Ferdinand Sauerbruch, often acknowledged as the inventor of the method, published his first results in 1915. Conclusions: Vanghetti was the first to accurately perform and describe cineplastic operations for patients following an upper arm amputation. He considered the neurologic implications of the problem and, perhaps in an effort to provide more appropriate proprioceptive feedback, he intuitively applied the prostheses so that they were functionally activated by the muscles of the proximal stump.
AU  - Tropea, Peppino
AU  - Mazzoni, Alberto
AU  - Micera, Silvestro
AU  - Corbo, Massimo
DA  - 2017/10//
DO  - 10.1212/WNL.0000000000004488
IS  - 15
PB  - Lippincott Williams and Wilkins
PY  - 2017
SP  - 1627
EP  - 1632
TI  - Giuliano Vanghetti and the innovation of "cineplastic operations"
T2  - Neurology
VL  - 89
ER  -
TY  - JOUR
AB  - To effortlessly complete an intentional movement, the brain needs feedback from the body regarding the movement's progress. This largely nonconscious kinesthetic sense helps the brain to learn relationships between motor commands and outcomes to correct movement errors. Prosthetic systems for restoring function have predominantly focused on controlling motorized joint movement. Without the kinesthetic sense, however, these devices do not become intuitively controllable. We report a method for endowing human amputees with a kinesthetic perception of dexterous robotic hands. Vibrating the muscles used for prosthetic control via a neural-machine interface produced the illusory perception of complex grip movements. Within minutes, three amputees integrated this kinesthetic feedback and improved movement control. Combining intent, kinesthesia, and vision instilled participants with a sense of agency over the robotic movements. This feedback approach for closed-loop control opens a pathway to seamless integration of minds and machines.
AU  - Marasco, Paul D.
AU  - Hebert, Jacqueline S.
AU  - Sensinger, Jon W.
AU  - Shell, Courtney E.
AU  - Schofield, Jonathon S.
AU  - Thumser, Zachary C.
AU  - Nataraj, Raviraj
AU  - Beckler, Dylan T.
AU  - Dawson, Michael R.
AU  - Blustein, Dan H.
AU  - Gill, Satinder
AU  - Mensh, Brett D.
AU  - Granja-Vazquez, Rafael
AU  - Newcomb, Madeline D.
AU  - Carey, Jason P.
AU  - Orzell, Beth M.
DA  - 2018/3//
DO  - 10.1126/SCITRANSLMED.AAO6990
IS  - 432
PB  - American Association for the Advancement of Science
PY  - 2018
TI  - Illusory movement perception improves motor control for prosthetic hands
T2  - Science Translational Medicine
VL  - 10
ER  -
TY  - JOUR
AB  - Upper limb prostheses are specialized tools, and skilled operation is learned by amputees over time. Recently, neural prostheses using implanted peripheral nerve interfaces have enabled advances in artificial somatosensory feedback that can improve prosthesis outcomes. However, the effect of sensory learning on artificial somatosensation has not been studied, despite its known influence on intact somatosensation and analogous neuroprostheses. Sensory learning involves changes in the perception and interpretation of sensory feedback and may further influence functional and psychosocial outcomes. In this mixed methods case study, we examined how passive learning over 115 days of home use of a neural-connected, sensory-enabled prosthetic hand influenced perception of artificial sensory feedback in a participant with transradial amputation. We examined perceptual changes both within individual days of use and across the duration of the study. At both time scales, the reported percept locations became significantly more aligned with prosthesis sensor locations, and the phantom limb became significantly more extended toward the prosthesis position. Similarly, the participant’s ratings of intensity, naturalness, and contact touch significantly increased, while his ratings of vibration and movement significantly decreased across-days for tactile channels. These sensory changes likely resulted from engagement of cortical plasticity mechanisms as the participant learned to use the artificial sensory feedback. We also assessed psychosocial and functional outcomes through surveys and interviews, and found that self-efficacy, perceived function, prosthesis embodiment, social touch, body image, and prosthesis efficiency improved significantly. These outcomes typically improved within the first month of home use, demonstrating rapid benefits of artificial sensation. Participant interviews indicated that the naturalness of the experience and engagement with the prosthesis increased throughout the study, suggesting that artificial somatosensation may decrease prosthesis abandonment. Our data showed that prosthesis embodiment was intricately related to naturalness and phantom limb perception, and that learning the artificial sensation may have modified the body schema. As another indicator of successfully learning to use artificial sensation, the participant reported the emergence of stereognosis later in the study. This study provides the first evidence that artificial somatosensation can undergo similar learning processes as intact sensation and highlights the importance of sensory restoration in prostheses.
AU  - Cuberovic, Ivana
AU  - Gill, Anisha
AU  - Resnik, Linda J.
AU  - Tyler, Dustin J.
AU  - Graczyk, Emily L.
DA  - 2019/8//
DO  - 10.3389/FNINS.2019.00853
KW  - amputation – rehabilitation
KW  - embodiment/bodily experience
KW  - home use
KW  - learning
KW  - neural prosthesis
KW  - phantom limb experience
KW  - proprioception
KW  - touch perception
PB  - Frontiers Media S.A.
PY  - 2019
TI  - Learning of Artificial Sensation Through Long-Term Home Use of a Sensory-Enabled Prosthesis
T2  - Frontiers in Neuroscience
VL  - 13
ER  -
TY  - JOUR
AB  - Trunk instability is a major problem for individuals with thoracic and cervical spinal cord injury. Functional electrical stimulation (FES) neuroprosthesis, a technology that uses small electrical currents to artificially contract muscles, has previously been utilized to improve trunk stability during quasi-static and dynamic sitting. The aim of this paper was to develop the first powered wheelchair-based neuroprosthesis and to test its feasibility for improving trunk stability. Eleven male, able-bodied individuals participated in the feasibility study. While participants were seated, the wheelchair was moved in the forward or backward directions with slow and fast accelerations. Two different FES protocols were tested: 1) co-contraction and 2) directionally-dependent contraction of trunk extensors and flexors. Sham stimulations with intensities below the motor threshold were applied as the control conditions. Inertial motion sensors were used to quantify the maximum angular displacement and velocity of the trunk. Results showed that both directional contractions and co-contraction reduced trunk displacement and velocity, compared with the control conditions. However, directionally-dependent muscle contractions were more effective in improving trunk stability, compared with co-contractions. Overall, feasibility of the wheelchair-based neuroprosthesis was demonstrated. Future research will incorporate feedback from wheelchair movements and test the neuroprosthesis with individuals who sustained spinal cord injury.
AU  - Patel, Kramay
AU  - Milosevic, Matija
AU  - Nakazawa, Kimitaka
AU  - Popovic, Milos R.
AU  - Masani, Kei
DA  - 2017/12//
DO  - 10.1109/TNSRE.2017.2727072
IS  - 12
KW  - Functional electrical stimulation
KW  - Inertial motion sensor
KW  - Neuroprosthesis
KW  - Sitting balance
KW  - Trunk stability
PB  - Institute of Electrical and Electronics Engineers Inc.
PY  - 2017
SP  - 2472
EP  - 2479
TI  - Wheelchair neuroprosthesis for improving dynamic trunk stability
T2  - IEEE Transactions on Neural Systems and Rehabilitation Engineering
VL  - 25
ER  -
TY  - JOUR
AB  - This narrative review highlights findings from the sensory augmentation field for people with vestibular deficits and addresses the outstanding questions that are critical to the translation of this technology into clinical and/or personal use. Prior research has demonstrated that the real-time use of visual, vibrotactile, auditory, and multimodal sensory augmentation technologies can improve balance during static and dynamic stance tasks within a laboratory setting. However, its application in improving gait requires additional investigation, as does its efficacy as a rehabilitation device for people with vestibular deficits. In some locomotor studies involving sensory augmentation, gait velocity decreased and secondary task performance worsened, and subjects negatively altered their segmental control strategies when cues were provided following short training sessions. A further question is whether the retention and/or carry-over effects of training with a sensory augmentation technology exceed the retention and/or carry-over effects of training alone, thereby supporting its use as a rehabilitation device. Preliminary results suggest that there are short-term improvements in balance performance following a small number of training sessions with a sensory augmentation device. Long-term clinical and home-based controlled training studies are needed. It is hypothesized that sensory augmentation provides people with vestibular deficits with additional sensory input to promote central compensation during a specific exercise/activity; however, research is needed to substantiate this theory. Major obstacles standing in the way of its use for these critical applications include determining exercise/activity specific feedback parameters and dosage strategies. This paper summarizes the reported findings that support sensory augmentation as a balance aid and rehabilitation device, but does not critically examine efficacy or the quality of the research methods used in the reviewed studies.
AU  - Sienko, K. H.
AU  - Whitney, S. L.
AU  - Carender, W. J.
AU  - Wall, C.
DO  - 10.3233/VES-170606
IS  - 1
KW  - Sensory augmentation
KW  - balance
KW  - biofeedback
KW  - feedback
KW  - gait
KW  - sensory substitution
KW  - vestibular
KW  - vibrotactile
PB  - IOS Press
PY  - 2017
SP  - 63
EP  - 76
TI  - The role of sensory augmentation for people with vestibular deficits: Real-time balance aid and/or rehabilitation device?
T2  - Journal of Vestibular Research: Equilibrium and Orientation
VL  - 27
ER  -
TY  - JOUR
AB  - Artificial sensors on the skin are proposed as a way to capture information that can be used in intracortical microstimulation or peripheral intraneural stimulation to restore sensory feedback to persons with tetraplegia. However, the ability of these artificial sensors to replicate the density and complexity of the natural mechanoreceptors is limited. One relatively unexplored approach is to make use of the signals from surviving tactile and proprioceptive receptors in existing limbs by recording from their transmitting axons within the primary sensory nerves. Here, a novel spiked ultraflexible neural (SUN) interface that is implanted into the peripheral nervous system to capture sensory information from these mechanoreceptors in acute rat experiments is described. The novel 3D design, which integrates spiked structures for intrafascicular nerve recording with an ultraflexible substrate, enables a unique conformal interface to the target nerve. With the high-quality recording (average signal-to-noise-ratio of 1.4) provided by the electrode, tactile from proprioceptive stimuli can be differentiated in terms of the firing rate. In toe pinching experiments, high spatial resolution classification can be achieved with support vector machine classifier. Further work remains to be done to assess the chronic recording capability of the SUN interface.
AU  - Wang, Jiahui
AU  - Thow, Xin Yuan
AU  - Wang, Hao
AU  - Lee, Sanghoon
AU  - Voges, Kai
AU  - Thakor, Nitish V.
AU  - Yen, Shih Cheng
AU  - Lee, Chengkuo
DA  - 2018/3//
DO  - 10.1002/ADHM.201700987
IS  - 5
KW  - biomaterials
KW  - flexible electronics
KW  - neural interfaces
KW  - peripheral nervous system
KW  - sensory decoding
PB  - Wiley-VCH Verlag
PY  - 2018
TI  - A Highly Selective 3D Spiked Ultraflexible Neural (SUN) Interface for Decoding Peripheral Nerve Sensory Information
T2  - Advanced Healthcare Materials
VL  - 7
ER  -
TY  - JOUR
AB  - The somatosensory system contributes substantially to the integration of multiple sensor modalities into perception. Tactile sensations, proprioception and even temperature perception are integrated to perceive embodiment of our limbs. Damage of somatosensory networks can severely affect the execution of daily life activities. Peripheral injuries are optimally corrected via direct interfacing of the peripheral nerves. Recent advances in implantable devices, stimulation paradigms, and biomimetic sensors enabled the restoration of natural sensations after amputation of the limb. The refinement of stimulation patterns to deliver natural feedback that can be interpreted intuitively such to prescind from long-learning sessions is crucial to function restoration. For this review, we collected state-of-the-art knowledge on the evolution of stimulation paradigms from single fiber stimulation to the eliciting of multisensory sensations. Data from the literature are structured into six sections: (a) physiology of the somatosensory system; (b) stimulation of single fibers; (c) restoral of multisensory percepts; (d) closure of the control loop in hand prostheses; (e) sensory restoration and the sense of embodiment, and (f) methodologies to assess stimulation outcomes. Full functional recovery demands further research on multisensory integration and brain plasticity, which will bring new paradigms for intuitive sensory feedback in the next generation of limb prostheses.
AU  - Pasluosta, Cristian
AU  - Kiele, Patrick
AU  - Stieglitz, Thomas
DA  - 2018/4//
DO  - 10.1016/J.CLINPH.2017.12.027
IS  - 4
KW  - Electrical stimulation
KW  - Neural implants
KW  - PNS
KW  - Sensory feedback
KW  - Somatosensory system
PB  - Elsevier Ireland Ltd
PY  - 2018
SP  - 851
EP  - 862
TI  - Paradigms for restoration of somatosensory feedback via stimulation of the peripheral nervous system
T2  - Clinical Neurophysiology
VL  - 129
ER  -
TY  - JOUR
AB  - Varied individual ability to control the sensory-motor rhythms may limit the potential use of motor-imagery (MI) in neurorehabilitation and neuroprosthetics. We employed neurofeedback training of MI under action observation (AO: AOMI) with proprioceptive feedback and examined whether it could enhance MI-induced event-related desynchronization (ERD). Twenty-eight healthy young adults participated in the neurofeedback training. They performed MI while watching a video of hand-squeezing motion from a first-person perspective. Eleven participants received correct proprioceptive feedback of the same hand motion with the video, via an exoskeleton robot attached to their hand, upon their successful generation of ERD. Another nine participants received random feedback. The training lasted for approximately 20 min per day and continued for 6 days within an interval of 2 weeks. MI-ERD power was evaluated separately, without AO, on each experimental day. The MI-ERD power of the participants receiving correct feedback, as opposed to random feedback, was significantly increased after training. An additional experiment in which the remaining eight participants were trained with auditory instead of proprioceptive feedback failed to show statistically significant increase in MI-ERD power. The significant training effect obtained in shorter training time relative to previously proposed methods suggests the superiority of AOMI training and physiologically-congruent proprioceptive feedback to enhance the MI-ERD power. The proposed neurofeedback training could help patients with motor deficits to attain better use of brain-machine interfaces for rehabilitation and/or prosthesis.
AU  - Ono, Yumie
AU  - Wada, Kenya
AU  - Kurata, Masaya
AU  - Seki, Naoto
DA  - 2018/6//
DO  - 10.1016/J.NEUROPSYCHOLOGIA.2018.04.016
KW  - Action observation
KW  - Brain-machine interface
KW  - Event-related desynchronization
KW  - Motor imagery
KW  - Neurofeedback training
PB  - Elsevier Ltd
PY  - 2018
SP  - 134
EP  - 142
TI  - Enhancement of motor-imagery ability via combined action observation and motor-imagery training with proprioceptive neurofeedback
T2  - Neuropsychologia
VL  - 114
ER  -
TY  - JOUR
AB  - Objective. We present the design, implementation, and evaluation of a wearable multichannel haptic system. The device is a wireless closed-loop armband driven by surface electromyography (EMG) and provides sensory feedback encoding proprioception. The study is motivated by restoring proprioception information in upper limb prostheses. Approach. The armband comprises eight vibrotactile actuators that generate distributed patterns of mechanical waves around the limb to stimulate perception and to transfer proportional information on the arm motion. An experimental study was conducted to assess: the sensory threshold in eight locations around the forearm, the user adaptation to the sensation provided by the device, the user performance in discriminating multiple stimulation levels, and the device performance in coding proprioception using four spatial patterns of stimulation. Eight able-bodied individuals performed reaching tasks by controlling a cursor with an EMG interface in a virtual environment. Vibrotactile patterns were tested with and without visual information on the cursor position with the addition of a random rotation of the reference control system to disturb the natural control and proprioception. Main results. The sensation threshold depended on the actuator position and increased over time. The maximum resolution for stimuli discrimination was four. Using this resolution, four patterns of vibrotactile activation with different spatial and magnitude properties were generated to evaluate their performance in enhancing proprioception. The optimal vibration pattern varied among the participants. When the feedback was used in closed-loop control with the EMG interface, the task success rate, completion time, execution efficiency, and average target-cursor distance improved for the optimal stimulation pattern compared to the condition without visual or haptic information on the cursor position. Significance. The results indicate that the vibrotactile device enhanced the participants’ perceptual ability, suggesting that the proposed closed-loop system has the potential to code proprioception and enhance user performance in the presence of perceptual perturbation.
AU  - Sagastegui Alva, Patrick G.
AU  - Muceli, Silvia
AU  - Atashzar, S. Farokh
AU  - William, Lucie
AU  - Farina, Dario
DA  - 2020/10//
DO  - 10.1088/1741-2552/ABA6DA
IS  - 5
KW  - Assistive devices
KW  - Biofeedback
KW  - Haptics
KW  - Prosthetic devices
KW  - Sensory substitution
KW  - Vibrotactile feedback
KW  - Wearable technologies
PB  - IOP Publishing Ltd
PY  - 2020
TI  - Wearable multichannel haptic device for encoding proprioception in the upper limb
T2  - Journal of Neural Engineering
VL  - 17
ER  -
TY  - JOUR
AB  - Background: Low balance confidence is a prevalent yet overlooked issue among people who use lower limb prostheses (LLP) that can diminish community integration and quality of life. There is a critical need to develop rehabilitation programs that specifically target balance confidence in people who use LLP. Previous research has shown that multicomponent interventions including cognitive-behavioral therapy (CBT) techniques and exercise are feasible and effective for improving balance confidence in older adults. Therefore, a cognitive behavioral-physical therapy (CBPT) intervention was developed to target balance confidence and increase community integration in people who use LLP. Methods/design: This randomized control trial will recruit 60 people who use LLP with low balance confidence. Participants will be randomized to the CBPT intervention condition or control condition. Discussion: The trial is designed to test the effects of the CBPT intervention on balance confidence and functional mobility in lower limb prosthesis users by examining self-reported and objective measures of community integration and quality of life. The trial will also examine the relationship between changes in balance confidence and changes in community integration following participation in CBPT intervention. Additionally, through participant feedback, researchers will identify opportunities to improve intervention efficacy. Trial registration: ClinicalTrials.gov, NCT03411148. Registration date: January 26, 2018.
AU  - Bourque, McKenzie O.
AU  - Schneider, Kristin L.
AU  - Calamari, John E.
AU  - Reddin, Christopher
AU  - Stachowiak, Aaron
AU  - Major, Matthew J.
AU  - Duncan, Chad
AU  - Muthukrishnan, Ranjini
AU  - Rosenblatt, Noah J.
DA  - 2019/12//
DO  - 10.1186/S13063-019-3929-8
IS  - 1
KW  - Activity
KW  - Amputee
KW  - Community integration
KW  - Fear avoidance
KW  - Gaming
KW  - Virtual reality
PB  - BioMed Central Ltd.
PY  - 2019
TI  - Combining physical therapy and cognitive behavioral therapy techniques to improve balance confidence and community participation in people with unilateral transtibial amputation who use lower limb prostheses: A study protocol for a randomized sham-control clinical trial
T2  - Trials
VL  - 20
ER  -
TY  - JOUR
AB  - The loss of a hand has many psychosocial repercussions. While advanced multi-Articulated prostheses can improve function, without sensation, they cannot restore the full experience and connection of a hand. Direct nerve interfaces can restore naturalistic sensation to amputees. Our sensory restoration system produced tactile and proprioceptive sensations on the hand via neural stimulation through chronically implanted electrodes. In this study, upper limb amputees used a sensory-enabled prosthesis in their homes and communities, autonomously and unconstrained to specific tasks. These real-life conditions enabled us to study the impact of sensation on prosthetic usage, functional performance, and psychosocial experience. We found that sensory feedback fundamentally altered the way participants used their prosthesis, transforming it from a sporadically-used tool into a readily and frequently-used hand. Functional performance with sensation improved following extended daily use. Restored sensation improved a wide range of psychosocial factors, including self-efficacy, prosthetic embodiment, self-image, social interaction, and quality of life. This study demonstrates that daily use of a sensory-enabled prosthesis restores the holistic experience of having a hand and more fully reconnects amputees with the world.
AU  - Graczyk, Emily L.
AU  - Resnik, Linda
AU  - Schiefer, Matthew A.
AU  - Schmitt, Melissa S.
AU  - Tyler, Dustin J.
DA  - 2018/12//
DO  - 10.1038/S41598-018-26952-X
IS  - 1
PB  - Nature Publishing Group
PY  - 2018
TI  - Home use of a neural-connected sensory prosthesis provides the functional and psychosocial experience of having a hand again
T2  - Scientific Reports
VL  - 8
ER  -
TY  - JOUR
AB  - The main drawback of the commercially available myoelectric hand prostheses is the absence of somatosensory feedback. We recently developed a feedback interface for multiple degrees of freedom myoelectric prosthesis that allows proprioceptive and sensory information (i.e., grasping force) to be transmitted to the wearer instantaneously. High information bandwidth is achieved through intelligent control of spatiotemporal distribution of electrical pulses over a custom-designed electrode array. As electrotactile sensations are location-dependent and the developed interface requires that electrical stimuli are perceived to be of the same intensity on all locations, a calibration procedure is of high importance. The aim of this study was to gain more insight into the calibration procedure and optimize this process by leveraging a priori knowledge. For this purpose, we conducted a study with 9 able-bodied subjects performing 10 sessions of the array electrode calibration. Based on the collected data, we optimized and simplified the calibration procedure by adapting the initial (baseline) amplitude values in the calibration algorithm. The results suggest there is an individual pattern of stimulation amplitudes across 16 electrode pads for each subject, which is not affected by the initial amplitudes. Moreover, the number of user actions performed and the time needed for the calibration procedure are significantly reduced by the proposed methodology.
AU  - Isakovic, Milica
AU  - Malešević, Jovana
AU  - Keller, Thierry
AU  - Kostić, Miloš
AU  - Štrbac, Matija
DO  - 10.1155/2019/9298758
PB  - Hindawi Limited
PY  - 2019
TI  - Optimization of Semiautomated Calibration Algorithm of Multichannel Electrotactile Feedback for Myoelectric Hand Prosthesis
T2  - Applied Bionics and Biomechanics
VL  - 2019
ER  -
TY  - JOUR
AB  - Background: Following an amputation, the human postural control system develops neuromuscular adaptations to regain an effective postural control. We investigated the compensatory mechanisms behind these adaptations and how sensorimotor integration is affected after a lower-limb transfemoral amputation. Methods: Center of pressure (CoP) data of 12 unilateral transfemoral amputees and 12 age-matched able-bodied subjects were recorded during quiet standing with eyes open (EO) and closed (EC). CoP adjustments under each leg were recorded to study their contribution to posture control. The spatial structure of the CoP displacements was characterized by measuring the mean distance, the mean velocity of the CoP adjustments, and the sway area. The Entropic Half-Life (EnHL) quantifies the temporal structure of the CoP adjustments and was used to infer disrupted sensory feedback loops in amputees. We expanded the analysis with measures of weight-bearing imbalance and asymmetry, and with two standardized balance assessments, the Berg Balance Scale (BBS) and Timed Up-and-Go (TUG). Results: There was no difference in the EnHL values of amputees and controls when combining the contributions of both limbs (p = 0.754). However, amputees presented significant differences between the EnHL values of the intact and prosthetic limb (p < 0.001). Suppressing vision reduced the EnHL values of the intact (p = 0.001) and both legs (p = 0.028), but not in controls. Vision feedback in amputees also had a significant effect (increase) on the mean CoP distance (p < 0.001), CoP velocity (p < 0.001) and sway area (p = 0.007). Amputees presented an asymmetrical stance. The EnHL values of the intact limb in amputees were positively correlated to the BBS scores (EO: ρ = 0.43, EC: ρ = 0.44) and negatively correlated to the TUG times (EO: ρ = - 0.59, EC: ρ = - 0.69). Conclusion: These results suggest that besides the asymmetry in load distribution, there exist neuromuscular adaptations after an amputation, possibly related to the loss of sensory feedback and an altered sensorimotor integration. The EnHL values suggest that the somatosensory system predominates in the control of the intact leg. Further, suppressing the visual system caused instability in amputees, but had a minimal impact on the CoP dynamics of controls. These findings points toward the importance of providing somatosensory feedback in lower-limb prosthesis to reestablish a normal postural control. Trial registration: DRKS00015254, registered on September 20th, 2018.
AU  - Claret, Claudia Ramos
AU  - Herget, Georg W.
AU  - Kouba, Lukas
AU  - Wiest, Daniel
AU  - Adler, Jochen
AU  - Von Tscharner, Vinzenz
AU  - Stieglitz, Thomas
AU  - Pasluosta, Cristian
DA  - 2019/9//
DO  - 10.1186/S12984-019-0586-9
IS  - 1
KW  - Amputees
KW  - Center of pressure
KW  - Postural control
KW  - Prosthesis
KW  - Sensory feedback
PB  - BioMed Central Ltd.
PY  - 2019
TI  - Neuromuscular adaptations and sensorimotor integration following a unilateral transfemoral amputation
T2  - Journal of NeuroEngineering and Rehabilitation
VL  - 16
ER  -
TY  - JOUR
AB  - Numerous studies have demonstrated the real-time use of visual, vibrotactile, auditory, and multimodal sensory augmentation technologies for reducing postural sway during static tasks and improving balance during dynamic tasks. The mechanism by which sensory augmentation information is processed and used by the CNS is not well understood. The dominant hypothesis, which has not been supported by rigorous experimental evidence, posits that observed reductions in postural sway are due to sensory reweighting: feedback of body motion provides the CNS with a correlate to the inputs from its intact sensory channels (e.g., vision, proprioception), so individuals receiving sensory augmentation learn to increasingly depend on these intact systems. Other possible mechanisms for observed postural sway reductions include: cognition (processing of sensory augmentation information is solely cognitive with no selective adjustment of sensory weights by the CNS), “sixth” sense (CNS interprets sensory augmentation information as a new and distinct sensory channel), context-specific adaptation (new sensorimotor program is developed through repeated interaction with the device and accessible only when the device is used), and combined volitional and non-volitional responses. This critical review summarizes the reported sensory augmentation findings spanning postural control models, clinical rehabilitation, laboratory-based real-time usage, and neuroimaging to critically evaluate each of the aforementioned mechanistic theories. Cognition and sensory re-weighting are identified as two mechanisms supported by the existing literature.
AU  - Sienko, Kathleen H.
AU  - Seidler, Rachael D.
AU  - Carender, Wendy J.
AU  - Goodworth, Adam D.
AU  - Whitney, Susan L.
AU  - Peterka, Robert J.
DA  - 2018/11//
DO  - 10.3389/FNEUR.2018.00944
IS  - NOV
KW  - Balance
KW  - Balance prosthesis
KW  - Biofeedback
KW  - Sensory augmentation
KW  - Sensory reweighting
KW  - Sensory substitution
PB  - Frontiers Media S.A.
PY  - 2018
TI  - Potential mechanisms of sensory augmentation systems on human balance control
T2  - Frontiers in Neurology
VL  - 9
ER  -
TY  - JOUR
AB  - Peripheral intraneural stimulation can provide tactile information to amputees. However, efforts are still necessary to identify encoding strategy eliciting percepts that are felt as both natural and effective for prosthesis control. Here we compared the naturalness and efficacy of different encoding strategies to deliver neural stimulation to trans-radial amputees implanted with intraneural electrodes. Biomimetic frequency modulation was perceived as more natural, while amplitude modulation enabled better performance in tasks requiring fine identification of the applied force. Notably, the optimal combination of naturalness and sensitivity of the tactile feedback can be achieved with “hybrid” encoding strategies based on simultaneous biomimetic frequency and amplitude neuromodulation. These strategies improved the gross manual dexterity of the subjects during functional task while maintaining high levels of manual accuracy. They also improved prosthesis embodiment, reducing abnormal phantom limb perceptions (“telescoping effect”). Hybrid strategies are able to provide highly sensitive and natural percepts and should be preferred. Video Abstract: Sensory encoding strategies are used to convey sensory information to upper limb amputees. Valle et al. present strategies based on biomimetic approaches that improve sensation naturalness, tactile sensitivity, manual dexterity, and prosthesis embodiment.
AU  - Valle, Giacomo
AU  - Mazzoni, Alberto
AU  - Iberite, Francesco
AU  - D’Anna, Edoardo
AU  - Strauss, Ivo
AU  - Granata, Giuseppe
AU  - Controzzi, Marco
AU  - Clemente, Francesco
AU  - Rognini, Giulio
AU  - Cipriani, Christian
AU  - Stieglitz, Thomas
AU  - Petrini, Francesco Maria
AU  - Rossini, Paolo Maria
AU  - Micera, Silvestro
DA  - 2018/10//
DO  - 10.1016/j.neuron.2018.08.033
IS  - 1
KW  - amputee
KW  - biomimetic
KW  - encoding strategies
KW  - hand prosthesis
KW  - implantable electrodes
KW  - mechanoreceptors models
KW  - neural interface
KW  - peripheral nerve stimulation
KW  - sensation naturalness
KW  - sensory feedback
KW  - tactile sensory feedback
KW  - upper limb amputation
PB  - Cell Press
PY  - 2018
SP  - 37
EP  - 45.e7
TI  - Biomimetic Intraneural Sensory Feedback Enhances Sensation Naturalness, Tactile Sensitivity, and Manual Dexterity in a Bidirectional Prosthesis
T2  - Neuron
UR  - https://linkinghub.elsevier.com/retrieve/pii/S0896627318307384
VL  - 100
ER  -
TY  - JOUR
AB  - We quantified prosthesis embodiment and phantom pain reduction associated with motor control and sensory feedback from a prosthetic hand in one human with a long-term transradial amputation. Microelectrode arrays were implanted in the residual median and ulnar arm nerves and intramuscular electromyography recording leads were implanted in residual limb muscles to enable sensory feedback and motor control. Objective measures (proprioceptive drift) and subjective measures (survey answers) were used to assess prosthesis embodiment. For both measures, there was a significant level of embodiment of the physical prosthetic limb after open-loop motor control of the prosthesis (i.e., without sensory feedback), open-loop sensation from the prosthesis (i.e., without motor control), and closed-loop control of the prosthesis (i.e., motor control with sensory feedback). There was also a statistically significant reduction in reported phantom pain after experimental sessions that included open-loop nerve microstimulation, open-loop prosthesis motor control, or closed-loop prosthesis motor control. The closed-loop condition provided no additional significant improvements in phantom pain reduction or prosthesis embodiment relative to the open-loop sensory condition or the open-loop motor condition. This study represents the first long-term (14-month), systematic report of phantom pain reduction and prosthesis embodiment in a human amputee across a variety of prosthesis use cases.
AU  - Page, David M.
AU  - George, Jacob A.
AU  - Kluger, David T.
AU  - Duncan, Christopher
AU  - Wendelken, Suzanne
AU  - Davis, Tyler
AU  - Hutchinson, Douglas T.
AU  - Clark, Gregory A.
DA  - 2018/9//
DO  - 10.3389/FNHUM.2018.00352
KW  - Hand ownership
KW  - Neural prosthetics
KW  - Neuroprostheses
KW  - Phantom pain
KW  - Prosthesis embodiment
KW  - Prosthesis ownership
KW  - Sensory feedback
PB  - Frontiers Media S.A.
PY  - 2018
TI  - Motor Control and Sensory Feedback Enhance Prosthesis Embodiment and Reduce Phantom Pain After Long-Term Hand Amputation
T2  - Frontiers in Human Neuroscience
VL  - 12
ER  -
TY  - JOUR
AB  - Previous work suggests that to restore postural stability for individuals with lower-limb amputation, ankle-foot prostheses should be designed with a flat effective rocker shape for standing. However, most commercially available ankle-foot prostheses are designed with a curved effective rocker shape for walking. To address the demands of both standing and walking, we designed a novel bimodal ankle-foot prosthesis that can accommodate both functional modes using a rigid foot plate and an ankle that can lock and unlock. The primary objective of this study was to determine if the bimodal ankle-foot system could improve various aspects of standing balance (static, dynamic, and functional) and mobility in a group of Veterans with lower-limb amputation (n = 18). Standing balance was assessed while subjects completed a series of tests on a NeuroCom Clinical Research System (NeuroCom, a Division of Natus, Clackamas, OR), including a Sensory Organization Test, a Limits of Stability Test, and a modified Motor Control Test. Few statistically significant differences were observed between the locked and unlocked ankle conditions while subjects completed these tests. However, in the absence of visual feedback, the locked bimodal ankle appeared to improve static balance in a group of experienced lower-limb prosthesis users whose PLUS-M mobility rating was higher than approximately 73% of the sample population used to develop the PLUS-M survey. Given the statistically significant increase in mean equilibrium scores between the unlocked and locked conditions (p = 0.004), future testing of this system should focus on new amputees and lower mobility users (e.g., Medicare Functional Classification Level K1 and K2 prosthesis users). Furthermore, commercial implementation of the bimodal ankle-foot system should include a robust control system that can automatically switch between modes based on the user’s activity.
AU  - Koehler-McNicholas, Sara R.
AU  - Savvas Slater, Billie C.
AU  - Koester, Karl
AU  - Nickel, Eric A.
AU  - Ferguson, John E.
AU  - Hansen, Andrew H.
DA  - 2018/9//
DO  - 10.1371/JOURNAL.PONE.0204512
IS  - 9
PB  - Public Library of Science
PY  - 2018
TI  - Bimodal ankle-foot prosthesis for enhanced standing stability
T2  - PLoS ONE
VL  - 13
ER  -
TY  - JOUR
AB  - Somatosensory feedback of the hand is essential for object identification. Without somatosensory feedback, individuals cannot reliably determine the size or compliance of an object. Electrical nerve stimulation can restore localized tactile and proprioceptive feedback with intensity discrimination capability similar to natural sensation. We hypothesized that adding artificial somatosensation improves object recognition accuracy when using a prosthesis. To test this hypothesis, we provided different forms of sensory feedback–tactile, proprioceptive, or both–to two subjects with upper limb loss. The subjects were asked to identify the size or mechanical compliance of different foam blocks placed in the prosthetic hand while visually and audibly blinded. During trials, we did not inform the subjects of their performance, but did ask them about their confidence in correctly identifying objects. Finally, we recorded applied pressures during object interaction. Subjects were free to use any strategy they chose to examine the objects. Object identification was most accurate with both tactile and proprioceptive feedback. The relative importance of each type of feedback, however, depended on object characteristics and task. Sensory feedback increased subject confidence and was directly correlated with accuracy. Subjects applied less pressure to the objects when they had tactile pressure feedback. Artificial somatosensory feedback improves object recognition and the relative importance of tactile versus proprioceptive feedback depends on the test set. We believe this test battery provides an effective means to assess the impact of sensory restoration and the relative contribution of different forms of feedback (tactile vs. kinesthetic) within the neurorehabilitation field.
AU  - Schiefer, Matthew A.
AU  - Graczyk, Emily L.
AU  - Sidik, Steven M.
AU  - Tan, Daniel W.
AU  - Tyler, Dustin J.
DA  - 2018/12//
DO  - 10.1371/JOURNAL.PONE.0207659
IS  - 12
PB  - Public Library of Science
PY  - 2018
TI  - Artificial tactile and proprioceptive feedback improves performance and confidence on object identification tasks
T2  - PLoS ONE
VL  - 13
ER  -
TY  - JOUR
AB  - Background: Sensory feedback is critical for grasping in able-bodied subjects. Consequently, closing the loop in upper-limb prosthetics by providing artificial sensory feedback to the amputee is expected to improve the prosthesis utility. Nevertheless, even though amputees rate the prospect of sensory feedback high, its benefits in daily life are still very much debated. We argue that in order to measure the potential functional benefit of artificial sensory feedback, the baseline open-loop performance needs to be established. Methods: The myoelectric control of naïve able-bodied subjects was evaluated during modulation of electromyographic signals (EMG task), and grasping with a prosthesis (Prosthesis task). The subjects needed to activate the wrist flexor muscles and close the prosthesis to reach a randomly selected target level (routine grasping). To assess the baseline performance, the tasks were performed with a different extent of implicit feedback (proprioception, prosthesis motion and sound). Finally, the prosthesis task was repeated with explicit visual force feedback. The subjects' ability to scale the prosthesis command/force was assessed by testing for a statistically significant increase in the median of the generated commands/forces between neighboring levels. The quality of control was evaluated by computing the median absolute error (MAE) with respect to the target. Results: The subjects could successfully scale their motor commands and generated prosthesis forces across target levels in all tasks, even with the least amount of implicit feedback (only muscle proprioception, EMG task). In addition, the deviation of the generated commands/forces from the target levels decreased with additional feedback. However, the increase in implicit feedback, from proprioception to prosthesis motion and sound, seemed to have a more substantial effect than the final introduction of explicit feedback. Explicit feedback improved the performance mainly at the higher target-force levels. Conclusions: The study establishes the baseline performance of myoelectric control and prosthesis grasping force. The results demonstrate that even without additional feedback, naïve subjects can effectively modulate force with good accuracy with respect to that achieved when increasing the amount of feedback information.
AU  - Markovic, Marko
AU  - Schweisfurth, Meike A.
AU  - Engels, Leonard F.
AU  - Farina, Dario
AU  - Dosen, Strahinja
DA  - 2018/9//
DO  - 10.1186/S12984-018-0422-7
IS  - 1
KW  - Baseline
KW  - Closed-loop control
KW  - Grasping force
KW  - Myoelectric prosthesis
KW  - Routine grasping
KW  - Sensory feedback
PB  - BioMed Central Ltd.
PY  - 2018
TI  - Myocontrol is closed-loop control: Incidental feedback is sufficient for scaling the prosthesis force in routine grasping
T2  - Journal of NeuroEngineering and Rehabilitation
VL  - 15
ER  -
TY  - JOUR
AB  - Objective: Myoelectric hand prostheses have reached a considerable technological level and gained an increasing attention in assistive robotics. However, their abandonment rate remains high, with unintuitive control and lack of sensory feedback being major causes. Among the different types of sensory information, proprioception, e.g., information on hand aperture, is crucial to successfully perform everyday actions. Despite the many attempts in literature to restore and convey this type of feedback, much remains to be done to close the action-perception loop in prosthetic devices. Methods: With this as motivation, in this paper we introduce HapPro, a wearable, noninvasive haptic device that can convey proprioceptive information for a prosthetic hand. The device was used with an under-actuated, simple to control anthropomorphic robotic hand, providing information about hand aperture by mapping it to the position of a wheel that can run on the user's forearm. Tests with 43 able bodied subjects and one amputee subject were conducted in order to quantify the effectiveness of HapPro as a feedback device. Results: HapPro provided a good level of accuracy for item discrimination. Participants also reported the device to be intuitive and effective in conveying proprioceptive cues. Similar results were obtained in the proof-of-concept experiment with an amputee subject. Conclusions: Results show that HapPro is able to convey information on the opening of a prosthetic hand in a noninvasive way. Significance: Using this device for proprioceptive feedback could improve usability of myoelectric prostheses, potentially reducing abandonment and increasing quality of life for their users.
AU  - Rossi, Matteo
AU  - Bianchi, Matteo
AU  - Battaglia, Edoardo
AU  - Catalano, Manuel G.
AU  - Bicchi, Antonio
DA  - 2019/1//
DO  - 10.1109/TBME.2018.2836672
IS  - 1
KW  - Upper extremity prosthesis
KW  - haptic feedback
KW  - proprioception
PB  - IEEE Computer Society
PY  - 2019
SP  - 138
EP  - 149
TI  - HapPro: A Wearable Haptic Device for Proprioceptive Feedback
T2  - IEEE Transactions on Biomedical Engineering
UR  - https://ieeexplore.ieee.org/document/8359082/
VL  - 66
ER  -
TY  - JOUR
AB  - Upper limb prosthesis users currently lack haptic feedback from their terminal devices, which significantly limits their ability to meaningfully interact with their environment. Users therefore rely heavily on visual feedback when using terminal devices. Previously, it has been shown that force-related feedback from an end-effector or virtual environment can help the user minimize errors and improve performance. Currently, myoelectric control systems enable the user to control the velocity of terminal devices. We have developed a novel control method using ultrasound sensing, called sonomyography, that enables position control based on mechanical deformation of muscles. In this paper, we investigated whether the proprioceptive feedback from muscle deformation combined with vibrotactile haptic feedback can minimize the need for visual feedback. Able bodied subjects used sonomyography to control a virtual cursor, and performed a target acquisition task. The effect of visual and haptic feedback on performance of a target acquisition task was systematically tested. We found that subjects made large errors when they tried to reacquire a target without visual feedback, but in the presence of real-time haptic feedback, the precision of the target position improved, and were similar to when visual feedback was used for target acquisition. This result has implications for improving the performance of prosthetic control systems.
AU  - Patwardhan, Shriniwas
AU  - Mukherjee, Biswarup
AU  - Dhawan, Ananya
AU  - Alzamani, Meena
AU  - Noor, Abdul
AU  - Engdahl, Susannah
AU  - Joiner, Wilsaan M.
AU  - Sikdar, Siddhartha
DA  - 2020/7//
DO  - 10.1109/EMBC44109.2020.9176524
PB  - Institute of Electrical and Electronics Engineers Inc.
PY  - 2020
SN  - 9781728119908
SP  - 4955
EP  - 4958
TI  - Sonomyography Combined with Vibrotactile Feedback Enables Precise Target Acquisition Without Visual Feedback
T2  - Proceedings of the Annual International Conference of the IEEE Engineering in Medicine and Biology Society, EMBS
VL  - 2020-July
ER  -
TY  - JOUR
AB  - Study Design: Experimental study. Objectives: Research is lacking on the Unity suspension system’s effect on gait performance. The purpose of this study was to evaluate the effects of the Unity elevated vacuum system on level walking performance while the vacuum was active (ON) and inactive (OFF). Methods: Twelve unilateral transtibial amputees were fit with the Ossur elevated vacuum suspension system (Unity) and Pro-flex XC foot. After one month accommodation period, 3D motion analysis was performed using the CAREN-Extended system. Temporal-spatial, kinematics, and kinetics were examined during level walking to understand the effect of the elevated vacuum, separate trials were completed with the vacuum active (ON) or inactive (OFF). Results: Significant differences were found between vacuum conditions (ON and OFF) for some temporal-spatial gait parameters, but differences were very small and may not be clinically significant. Differences between vacuum conditions on most kinetic and kinematic gait parameters were also low. However, step length symmetry between intact and prosthetic limbs improved with active elevated vacuum (ON). Conclusions: Elevated vacuum suspension’s effect on level walking gait is small if a well-fitting liner-based socket is provided.Implications for rehabilitation Step length symmetry between intact and prosthetic limbs improved with an active vacuum system. Differences between vacuum conditions on most gait parameters were small during level walking. Subjective feedback showed improved proprioception and comfort with an active vacuum system.
AU  - Gholizadeh, H.
AU  - Lemaire, E. D.
AU  - Sinitski, E. H.
AU  - Nielen, D.
AU  - Lebel, P.
DA  - 2020/4//
DO  - 10.1080/17483107.2019.1579000
IS  - 3
KW  - Amputation
KW  - elevated vacuum
KW  - motion analysis
KW  - prosthesis
KW  - prosthetic foot
KW  - prosthetic limb
KW  - prosthetic suspension system
KW  - rehabilitation
KW  - virtual reality
PB  - Taylor and Francis Ltd
PY  - 2020
SP  - 350
EP  - 356
TI  - Transtibial amputee gait with the unity suspension system
T2  - Disability and Rehabilitation: Assistive Technology
VL  - 15
ER  -
TY  - JOUR
AB  - Objective. Successful use of a prosthetic limb by an amputee is facilitated by haptic feedback - both a sense of touch and proprioception. Stimulating afferent fibers within peripheral nerves has been shown to provide somatosensation enabling amputees to modulate the control of prosthetic limbs. Peripheral nerve interfaces (PNIs) have also been used to decode patients' motor intentions. It seems ideal to use PNIs to record efferent fibers for motor control while stimulating afferent fibers to create concurrent sensory feedback. However, while many PNIs claim to be bi-directional, few can both stimulate and record at the same time due to stimulation artifacts which are orders of magnitude larger than the recorded motor signals. This study uses computational modelling to compare the stimulation artifact at threshold levels of stimulation for thin-film transverse intrafascicular multichannel electrodes (tfTIMEs) with micro-channel sieve electrodes. Approach. Finite element models of micro-channel sieves and tfTIMESs were used to solve for electric fields generated during peripheral nerve stimulation. Electrophysiological responses were simulated using axon models. Stimulation artifacts were calculated for stimuli eliciting axonal action potentials. Simulations were carried out for multiple micro-channel geometries and electrode configurations. Main results. Stimulation artifacts generated for threshold stimulation currents are lower for micro-channel devices compared to tfTIMEs. Consequently, stimulus artifacts at threshold currents were substantially higher for the tfTIME. Micro-channel width has a moderate impact on recruitment thresholds and stimulus artifacts. Using the micro-channel sieve in bipolar and tripolar stimulation configurations greatly decreases stimulation artifacts particularly for optimized contact placements (CPs). Electroneurogram (ENG) signals from the companion paper were incorporated showing a great improvement in signal-to-artifact ratio for the micro-channel electrode compared to tfTIMEs. Significance. Stimulating regenerated nerve tissue using micro-channel sieve electrodes can decrease stimulation artifacts and elicit neuronal responses at low stimulation amplitudes. Further analysis provides clues to optimal implementations of micro-channel devices. Finally, stimulation artifacts for simulated tfTIME devices were 2-3 orders of magnitude larger than ENG levels. In contrast, for some micro-channel configurations stimulation artifacts were 3-4 orders of magnitude smaller than ENG levels.
AU  - Coker, Robert A.
AU  - Zellmer, Erik R.
AU  - Moran, Daniel W.
DO  - 10.1088/1741-2552/AAEFAB
IS  - 2
KW  - TIME electrode
KW  - electroneurogram
KW  - nerve recording
KW  - nerve stimulation
KW  - neural modeling
KW  - peripheral nerve
KW  - sieve electrode
PB  - Institute of Physics Publishing
PY  - 2019
TI  - Micro-channel sieve electrode for concurrent bidirectional peripheral nerve interface. Part B: Stimulation
T2  - Journal of Neural Engineering
VL  - 16
ER  -
TY  - JOUR
AB  - The rubber hand illusion describes a phenomenon in which participants experience a rubber hand as being part of their body by the synchronous application of visuotactile stimulation to the real and the artificial limb. In the recently introduced robotic hand illusion (RobHI), a robotic hand is incorporated into one’s body representation due to the integration of synchronous visuomotor information. However, there are no setups so far that combine visuotactile and visuomotor feedback, which is expected to unravel mechanisms that cannot be detected in experimental designs applying this information in isolation. We developed a robotic hand, controlled by a sensor glove and equipped with pressure sensors, and varied systematically and separately the synchrony for motor feedback (MF) and tactile feedback (TF). In Experiment 1, we implemented a ball-grasping task and assessed the perceived proprioceptive drift of one’s own hand as a behavioral measure of the spatial calibration of body coordinates as well as explicit embodiment experiences by a questionnaire. Results revealed significant main effects of both MF and TF for proprioceptive drift data, but we only observed main effects for MF on perceived embodiment. Furthermore, for the proprioceptive drift we found that synchronous feedback in one factor compensates for asynchronous feedback in the other. In Experiment 2, including a new sample of naïve participants, we further explored this finding by adding unimodal conditions, in which we manipulated the presence or absence of MF and/or TF. These findings replicated the results from Experiment 1 and we further found evidence for a supper-additive multisensory effect on spatial body representation caused by the presence of both factors. Results on conscious body perception were less consistent across both experiments. The findings indicate that sensory and motor input equally contribute to the representation of spatial body coordinates which for their part are subject to multisensory enhancing effects. The results outline the potential of human-in-the-loop approaches and might have important implications for clinical applications such as for the future design of robotic prostheses.
AU  - Huynh, Vu
AU  - Bekrater-Bodmann, Robin
AU  - Fröhner, Jakob
AU  - Vogt, Joachim
AU  - Beckerle, Philipp
DA  - 2019/1//
DO  - 10.1371/JOURNAL.PONE.0210058
IS  - 1
PB  - Public Library of Science
PY  - 2019
TI  - Robotic hand illusion with tactile feedback: Unravelling the relative contribution of visuotactile and visuomotor input to the representation of body parts in space
T2  - PLoS ONE
VL  - 14
ER  -
TY  - JOUR
AB  - While amputation has traditionally been viewed as a failure of therapy, recent developments in amputation surgery and neural interfacing demonstrate improved functionality and bidirectional communication with prosthetic devices. The agonist antagonist myoneural interface (AMI) is one such bi-directional neural communication model comprised of two muscles, an agonist and an antagonist, surgically connected in series within the amputated residuum such that contraction of one muscle stretches the other. By preserving agonist-antagonist muscle dynamics, the AMI allows proprioceptive signals from mechanoreceptors within both muscles to be communicated to the central nervous system. Preliminary human evidence suggests that AMIs have the capacity to provide high fidelity control of a prosthetic device, force feedback, and natural proprioception. However, AMIs have been implemented only in planned amputations and require healthy distal tissues, whereas the majority of amputations occur in patients who do not have healthy distal tissues. Through the use of a dual-stage surgical procedure which leverages existent tissues, this study proposes a revision model for implementation of the AMI in patients who are undergoing traumatic amputation or have already undergone a standard amputation. This paper validates the resulting AMI’s physiology, revealing robust viability and mechanical and electrophysiological function. We demonstrate the presence of H-waves in regenerative grafts, indicating the incorporation of the AMI into physiological reflexive loops.
AU  - Srinivasan, Shriya S.
AU  - Diaz, Maurizio
AU  - Carty, Matthew
AU  - Herr, Hugh M.
DA  - 2019/12//
DO  - 10.1038/S41598-018-38096-Z
IS  - 1
PB  - Nature Publishing Group
PY  - 2019
TI  - Towards functional restoration for persons with limb amputation: A dual-stage implementation of regenerative agonist-antagonist myoneural interfaces
T2  - Scientific Reports
VL  - 9
ER  -
TY  - JOUR
AB  - The amount of research on developing exoskeletons for human gait assistance has been growing in the recent years. However, the control design of exoskeletons for assisting human walking remains unclear. This paper presents a novel bio-inspired reflex-based control for assisting human walking. In this approach, the leg force is used as a feedback signal to adjust hip compliance. The effects of modulating hip compliance on walking gait is investigated through joint kinematics, leg muscle activations and overall metabolic costs for eight healthy young subjects. Reduction in the average metabolic cost and muscle activation are achieved with fixed hip compliance. Compared to the fixed hip compliance, improved assistance as reflected in more consistent reduction in muscle activities and more natural kinematic behaviour are obtained using the leg force feedback. Furthermore, smoother motor torques and less peak power are two additional advantages obtained by compliance modulation. The results show that the proposed control method which is inspired by human posture control can not only facilitate the human gait, but also reduce the exoskeleton power consumption. This demonstrates that the proposed bio-inspired controller allows a synergistic interaction between human and robot.
AU  - Zhao, Guoping
AU  - Ahmad Sharbafi, Maziar
AU  - Vlutters, Mark
AU  - van Asseldonk, Edwin
AU  - Seyfarth, Andre
DA  - 2019/9//
DO  - 10.1109/TNSRE.2019.2929544
IS  - 9
PB  - NLM (Medline)
PY  - 2019
SP  - 1760
EP  - 1769
TI  - Bio-Inspired Balance Control Assistance Can Reduce Metabolic Energy Consumption in Human Walking
T2  - IEEE transactions on neural systems and rehabilitation engineering : a publication of the IEEE Engineering in Medicine and Biology Society
VL  - 27
ER  -
TY  - JOUR
AB  - Prosthetics need to incorporate the users sense of proprioception into the control paradigm to provide intuitive control, and reduce training times and prosthetic rejection rates. In the absence of functional tasks with a prosthetic, virtual cursor control tasks have been used to train users to control multiple degrees of freedom. In this study, A proportional position signal was derived from the cross-sectional ultrasound images of the users forearm. We designed a virtual cursor control task with one degree of freedom to measure the users ability to repeatably and accurately acquire different levels of muscle flexion, using only their sense of proprioception. The experiment involved a target acquisition task, where the cursors height corresponded to the extent of muscle flexion. Users were asked to acquire targets on a screen. Visual feedback was disabled at certain times during the experiment, to isolate the effect of proprioception. We found that as visual feedback was taken away from the subjects, position error increased but their stability error did not change significantly. This indicates that users are not perfect at using only their proprioceptive sense to reacquire a level of muscle flexion, in the absence of haptic or visual feedback. However, they are adept at retaining an acquired flexion level without drifting. These results could help to quantify the role of proprioception in target acquisition tasks, in the absence of haptic or visual feedback.
AU  - Patwardhan, Shriniwas
AU  - Dhawan, Ananya S.
AU  - Mukherjee, Biswarup
AU  - Alzamani, Meena
AU  - Joiner, Wilsaan M.
AU  - Sikdar, Siddhartha
DA  - 2019/6//
DO  - 10.1109/ICORR.2019.8779559
PB  - IEEE Computer Society
PY  - 2019
SN  - 9781728127552
SP  - 830
EP  - 836
TI  - Evaluation of the role of proprioception during proportional position control using sonomyography: Applications in prosthetic control
T2  - IEEE International Conference on Rehabilitation Robotics
VL  - 2019-June
ER  -
TY  - JOUR
AB  - Osseointegration is a surgical approach that permitted the direct attachment of an external prosthesis to the skeleton in some select patients with amputation, who had failed to tolerate conventional sockets, thereby obviating related issues such as discomfort, skin breakdown, and poor fit. In this specific population, osseointegration offers the potential for enhanced biomechanical advantage and rehabilitative potential. Multiple percutaneous implant systems exist for clinical use internationally, each attempting to create a stable bone-implant interface while avoiding complications such as infection and loosening. Prospective clinical trials are now underway in the United States. This article will review the history and biology of osseointegration, indications and contraindications for use of currently available implant systems, and reported outcomes. Future directions of orthopaedic osseointegration technology, including electronic systems capable of biomimetic bidirectional volitional motor control of, and sensory/proprioceptive feedback from, external prosthetic devices, will also be discussed.
AU  - Zaid, Musa B.
AU  - O'Donnell, Richard J.
AU  - Potter, Benjamin K.
AU  - Forsberg, Jonathan A.
DA  - 2019/11//
DO  - 10.5435/JAAOS-D-19-00016
IS  - 22
PB  - Lippincott Williams and Wilkins
PY  - 2019
SP  - E977
EP  - E985
TI  - Orthopaedic Osseointegration: State of the Art
T2  - Journal of the American Academy of Orthopaedic Surgeons
VL  - 27
ER  -
TY  - JOUR
AB  - Background. Peripheral nerve interfaces have emerged as alternative solutions for a variety of therapeutic and performance improvement applications. The Defense Advanced Research Projects Agency (DARPA) has widely invested in these interfaces to provide motor control and sensory feedback to prosthetic limbs, identify non-pharmacological interventions to treat disease, and facilitate neuromodulation to accelerate learning or improve performance on cognitive, sensory, or motor tasks. In this commentary, we highlight some of the design considerations for optimizing peripheral nerve interfaces depending on the application space. We also discuss the ethical considerations that accompany these advances.
AU  - Naufel, Stephanie
AU  - Knaack, Gretchen L.
AU  - Miranda, Robbin
AU  - Best, Tyler K.
AU  - Fitzpatrick, Karrie
AU  - Emondi, Al A.
AU  - Van Gieson, Eric
AU  - McClure-Begley, Tristan
DA  - 2020/2//
DO  - 10.1016/J.JNEUMETH.2019.108539
KW  - Bioelectronic medicine
KW  - Haptics
KW  - Inflammation
KW  - Learning
KW  - Pain
KW  - Peripheral nerve interfaces
KW  - Peripheral nervous system
KW  - Plasticity
KW  - Prescriptions
KW  - Proprioception
KW  - Prosthetics
KW  - Sensory systems
KW  - Training
KW  - motor control
PB  - Elsevier B.V.
PY  - 2020
TI  - DARPA investment in peripheral nerve interfaces for prosthetics, prescriptions, and plasticity
T2  - Journal of Neuroscience Methods
VL  - 332
ER  -
TY  - JOUR
AB  - Background: Individuals with lower limb amputation commonly exhibit large gait asymmetries that are associated with secondary health issues. It has been shown that they are capable of attaining improved temporal and propulsive symmetry when walking with a powered knee prosthesis and visual feedback, but they perceive this pattern of gait to be more difficult. Rather than improving the efficiency of gait, improved gait symmetry may be increasing individuals' effort associated with maintaining lateral balance. Methods: In this study, we used a simple visual feedback paradigm to increase the prosthesis-side stance time of six individuals with unilateral TFA or KD as they walked on a powered knee prosthesis at their self-selected speed. As they walked more symmetrically, we evaluated changes in medial-lateral center-of-mass excursion, lateral margin of stability, stride width, and hip abductor activity. Results: As the subjects increased their prosthesis-side stance time, their center-of-mass excursion and hip abductor activity significantly increased, while their lateral margin of stability significantly decreased on the prosthesis-side only. Stride width remained relatively unchanged with testing condition. Conclusions: Extended stance time on a powered knee prosthesis (yielding more symmetric gait) challenged the lateral balance of individuals with lower limb amputation. Lateral stability may be a reason they prefer an asymmetric gait, even with more advanced technology. Hip muscular changes post-amputation may contribute to the decline in stability on the prosthesis side. Interventions and advancements in prosthesis control aimed at improving their control of lateral balance may ameliorate the difficulty in walking with improved gait symmetry.
AU  - Brandt, Andrea
AU  - Huang, He (Helen)
DA  - 2019/11//
DO  - 10.1186/S12984-019-0625-6
IS  - 1
KW  - Amputation
KW  - Balance
KW  - Gait
KW  - Prosthetic knee component
KW  - Visual feedback
PB  - BioMed Central Ltd.
PY  - 2019
TI  - Effects of extended stance time on a powered knee prosthesis and gait symmetry on the lateral control of balance during walking in individuals with unilateral amputation
T2  - Journal of NeuroEngineering and Rehabilitation
VL  - 16
ER  -
TY  - JOUR
AB  - Objective. Tetraplegic patients using brain-machine interfaces can make visually guided reaches with robotic arms. However, restoring proprioceptive feedback to these patients will be critical, as evidenced by the movement deficit in patients with proprioceptive loss. Proprioception is critical in large part because it provides faster feedback than vision. Intracortical microstimulation (ICMS) is a promising approach, but the ICMS-evoked reaction time (RT) is typically slower than that to natural proprioceptive and often even visual cues, implying that ICMS feedback may not be fast enough to guide movement. Approach. For most sensory modalities, RT decreases with increased stimulus intensity. Thus, it may be that stimulation intensities beyond what has previously been used will result in faster RTs. To test this, we compared the RT to ICMS applied through multi-electrode arrays in area 2 of somatosensory cortex to that of mechanical and visual cues. Main results. We found that the RT to single-electrode ICMS decreased with increased current, frequency, and train length. For 100 µA, 330 Hz stimulation, the highest single-electrode intensity we tested routinely, most electrodes resulted in RTs slower than the mechanical cue but slightly faster than the visual cue. While increasing the current beyond 100 µA resulted in faster RTs, sustained stimulation at this level may damage tissue. Alternatively, by stimulating through multiple electrodes (mICMS), a large amount of current can be injected while keeping that through each electrode at a safe level. We found that stimulation with at least 480 µA equally distributed over 16 electrodes could produce RTs as much as 20 ms faster than the mechanical cue, roughly the conduction delay to cortex from the periphery. Significance. These results suggest that mICMS may provide a means to supply rapid, movement-related feedback. Future neuroprosthetics may need spatiotemporally patterned mICMS to convey useful somatosensory information. Novelty & Significance Intracortical microstimulation (ICMS) is a promising approach for providing artificial somatosensation to patients with spinal cord injury or limb amputation, but in prior experiments, subjects have been unable to respond as quickly to it as to natural cues. We have investigated the use of multi-electrode stimulation (mICMS) and discovered that it can produce reaction times as fast or faster even than natural mechanical cues. Although our stimulus trains were not modulated in time, this result opens the door to more complex spatiotemporal patterns of mICMS that might be used to rapidly write in complex somatosensory information to the CNS.
AU  - Sombeck, Joseph T.
AU  - Miller, Lee E.
DO  - 10.1088/1741-2552/AB5CF3
IS  - 1
KW  - brain-machine interface
KW  - intracortical microstimulation
KW  - microelectrode array
KW  - somatosensory sensory feedback
PB  - Institute of Physics Publishing
PY  - 2020
TI  - Short reaction times in response to multi-electrode intracortical microstimulation may provide a basis for rapid movement-related feedback
T2  - Journal of Neural Engineering
VL  - 17
ER  -
TY  - JOUR
AB  - To maintain postural stability, unilateral lower-limb amputees (LLAs) heavily rely on visual and vestibular inputs, and somatosensory cues from their intact leg to compensate for missing somatosensory information from the amputated limb. When any of these resources are compromised, LLAs exhibit poor balance control compared to able-bodied individuals. We hypothesized that restoring somatosensation related to the missing limb via direct activation of the sensory nerves in the residuum would improve the standing stability of LLAs. We developed a closed-loop sensory neuroprosthesis utilizing non-penetrating multi-contact cuff electrodes implanted around the residual nerves to elicit perceptions of the location and intensity of plantar pressures under the prosthetic feet of two transtibial amputees. Effects of the sensory neuroprosthesis on balance were quantified with the Sensory Organization Test and other posturographic measures of sway. In both participants, the sensory neuroprosthesis improved equilibrium and sway when somatosensation from the intact leg and visual inputs were perturbed simultaneously. One participant also showed improvement with the sensory neuroprosthesis whenever somatosensation in the intact leg was compromised via perturbations of the platform. These observations suggest the sensory feedback elicited by neural stimulation can significantly improve the standing stability of LLAs, particularly when other sensory inputs are depleted or otherwise compromised.</p>
AU  - Charkhkar, Hamid
AU  - Christie, Breanne P.
AU  - Triolo, Ronald J.
DA  - 2020/4//
DO  - 10.1038/s41598-020-63936-2
IS  - 1
PB  - Nature Research
PY  - 2020
SP  - 6984
EP  - 6984
TI  - Sensory neuroprosthesis improves postural stability during Sensory Organization Test in lower-limb amputees
T2  - Scientific Reports
UR  - https://www.nature.com/articles/s41598-020-63936-2
VL  - 10
ER  -
TY  - JOUR
AB  - Objective. Artificial proprioceptive feedback from a myoelectric prosthesis is an important aspect in enhancing embodiment and user satisfaction, possibly lowering the demand for visual attention while controlling a prosthesis in everyday tasks. Contemporary myoelectric prostheses are advanced mechatronic systems with multiple degrees of freedom, and therefore, to communicate the prosthesis state, the feedback interface needs to transmit several variables simultaneously. In the present study, two different configurations for conveying proprioceptive information of wrist rotation and hand aperture through multichannel electrotactile stimulation were developed and evaluated during online myoelectric control. Approach. Myoelectric recordings were acquired from the dominant forearm and electrotactile stimulation was delivered on the non-dominant forearm using a compact interface. The first feedback configuration, which was based on spatial coding, transmitted the information using a moving tactile stimulus, whereas the second, amplitude-based configuration conveyed the position via sensation intensity. Thirteen able-bodied subjects used pattern classification-based myoelectric control with both feedback configurations to accomplish a target-reaching task. Main results. High task performance (completion rate > 90%) was observed for both configurations, with no significant difference in completion rate, time to reach the target, distance error and path efficiency, respectively. Significance. Overall, the results demonstrated that both feedback configurations allowed subjects to perceive and interpret two feedback variables delivered simultaneously, despite using a compact stimulation interface. This is an encouraging result for the prospect of communicating the full state of a multifunctional hand prosthesis.
AU  - Garenfeld, Martin A.
AU  - Mortensen, Christian K.
AU  - Strbac, Matija
AU  - Dideriksen, Jakob L.
AU  - Dosen, Strahinja
DA  - 2020/8//
DO  - 10.1088/1741-2552/ABA4FD
IS  - 4
KW  - Closed-loop control
KW  - Electrotactile stimulation
KW  - Myoelectric prosthesis
KW  - Proprioceptive feedback
KW  - Sensory feedback
PB  - IOP Publishing Ltd
PY  - 2020
TI  - Amplitude versus spatially modulated electrotactile feedback for myoelectric control of two degrees of freedom
T2  - Journal of Neural Engineering
VL  - 17
ER  -
TY  - JOUR
AB  - Providing high-quality somatosensory feedback from myoelectric prostheses to an upper-limb amputee user is a long-standing challenge. Various approaches have been investigated for tactile feedback, ranging from direct neural stimulation to noninvasive sensory substitution methods. However, only a few of studies evaluated the closed-loop performance, and real-time movement information of active prostheses still could not be transferred in the form of proprioceptive feedback so far. In current study, an integrated closed-loop prosthesis system consisted of two types of sensors, programmable electrical stimulator and multichannel array electrodes was presented. The grasping angle and corresponding grasping force of the single-freedom myoelectric prosthesis were simultaneously coded with spatial and mixed (spatial and intensity of sensation) coding scheme and tested in 15 able-bodied subjects. The experimental results demonstrated that the subjects were able to discriminate 4 types of object sizes, 3 kinds of different softness and 4 levels of grasping forces in relatively high correct identification rates (CIRs) (size: 87.5%, Softness: 94%, grasping force: 73.8%). The study outcomes and specific conclusions provide valuable guidance for the design of closed-loop myoelectric prostheses equipped with electrotactile feedback.
AU  - Chai, Guohong
AU  - Briand, Josselin
AU  - Su, Shiyong
AU  - Sheng, Xinjun
AU  - Zhu, Xiangyang
DA  - 2019/7//
DO  - 10.1109/EMBC.2019.8856508
PB  - Institute of Electrical and Electronics Engineers Inc.
PY  - 2019
SN  - 9781538613115
SP  - 1805
EP  - 1808
TI  - Electrotactile Feedback with Spatial and Mixed Coding for Object Identification and Closed-loop Control of Grasping Force in Myoelectric Prostheses
T2  - Proceedings of the Annual International Conference of the IEEE Engineering in Medicine and Biology Society, EMBS
ER  -
TY  - JOUR
AB  - Background: Neuroprosthetic devices controlled by persons with standard limb amputation often lack the dexterity of the physiological limb due to limitations of both the user’s ability to output accurate control signals and the control system’s ability to formulate dynamic trajectories from those signals. To restore full limb functionality to persons with amputation, it is necessary to first deduce and quantify the motor performance of the missing limbs, then meet these performance requirements through direct, volitional control of neuroprosthetic devices. Methods: We develop a neuromuscular modeling and optimization paradigm for the agonist-antagonist myoneural interface, a novel tissue architecture and neural interface for the control of myoelectric prostheses, that enables it to generate virtual joint trajectories coordinated with an intact biological joint at full physiologically-relevant movement bandwidth. In this investigation, a baseline of performance is first established in a population of non-amputee control subjects (n= 8). Then, a neuromuscular modeling and optimization technique is advanced that allows unilateral AMI amputation subjects (n= 5) and standard amputation subjects (n= 4) to generate virtual subtalar prosthetic joint kinematics using measured surface electromyography (sEMG) signals generated by musculature within the affected leg residuum. Results: Using their optimized neuromuscular subtalar models under blindfolded conditions with only proprioceptive feedback, AMI amputation subjects demonstrate bilateral subtalar coordination accuracy not significantly different from that of the non-amputee control group (Kolmogorov-Smirnov test, P≥ 0.052) while standard amputation subjects demonstrate significantly poorer performance (Kolmogorov-Smirnov test, P< 0.001). Conclusions: These results suggest that the absence of an intact biological joint does not necessarily remove the ability to produce neurophysical signals with sufficient information to reconstruct physiological movements. Further, the seamless manner in which virtual and intact biological joints are shown to coordinate reinforces the theory that desired movement trajectories are mentally formulated in an abstract task space which does not depend on physical limb configurations.
AU  - Shu, Tony
AU  - Huang, Shan Shan
AU  - Shallal, Christopher
AU  - Herr, Hugh M.
DA  - 2021/12//
DO  - 10.1186/S12984-021-00829-Z
IS  - 1
KW  - Agonist-antagonist myoneural interface
KW  - Myoelectric prosthesis
KW  - Neural control of movement
KW  - Neuromuscular modeling
PB  - BioMed Central Ltd
PY  - 2021
TI  - Restoration of bilateral motor coordination from preserved agonist-antagonist coupling in amputation musculature
T2  - Journal of NeuroEngineering and Rehabilitation
VL  - 18
ER  -
TY  - JOUR
AB  - Despite advancements in prosthetic technologies, patients with amputation today suffer great diminution in mobility and quality of life. We have developed a modified below-knee amputation (BKA) procedure that incorporates agonist-antagonist myoneural interfaces (AMIs), which surgically preserve and couple agonist-antagonist muscle pairs for the subtalar and ankle joints. AMIs are designed to restore physiological neuromuscular dynamics, enable bidirectional neural signaling, and offer greater neuroprosthetic controllability compared to traditional amputation techniques. In this prospective, nonrandomized, unmasked study design, 15 subjects with AMI below-knee amputation (AB) were matched with 7 subjects who underwent a traditional below-knee amputation (TB). AB subjects demonstrated significantly greater control of their residual limb musculature, production of more differentiable efferent control signals, and greater precision of movement compared to TB subjects (P < 0.008). This may be due to the presence of greater proprioceptive inputs facilitated by the significantly higher fascicle strains resulting from coordinated muscle excursion in AB subjects (P < 0.05). AB subjects reported significantly greater phantom range of motion postamputation (AB: 12.47 ± 2.41, TB: 10.14 ± 1.45 degrees) when compared to TB subjects (P < 0.05). Furthermore, AB subjects also reported less pain (12.25 ± 5.37) than TB subjects (17.29 ± 10.22) and a significant reduction when compared to their preoperative baseline (P < 0.05). Compared with traditional amputation, the construction of AMIs during amputation confers the benefits of enhanced physiological neuromuscular dynamics, proprioception, and phantom limb perception. Subjects' activation of the AMIs produces more differentiable electromyography (EMG) for myoelectric prosthesis control and demonstrates more positive clinical outcomes.
AU  - Srinivasan, Shriya S.
AU  - Gutierrez-Arango, Samantha
AU  - Teng, Ashley Chia En
AU  - Israel, Erica
AU  - Song, Hyungeun
AU  - Bailey, Zachary Keith
AU  - Carty, Matthew J.
AU  - Freed, Lisa E.
AU  - Herr, Hugh M.
DA  - 2021/3//
DO  - 10.1073/PNAS.2019555118
IS  - 9
KW  - Amputation
KW  - Neural engineering
KW  - Physiology
KW  - Prosthetics
KW  - Sensory feedback
PB  - National Academy of Sciences
PY  - 2021
TI  - Neural interfacing architecture enables enhanced motor control and residual limb functionality postamputation
T2  - Proceedings of the National Academy of Sciences of the United States of America
VL  - 118
ER  -
TY  - JOUR
AB  - Accurate foot placement is important for dynamic balance during activities of daily living. Disruption of sensory information and prosthetic componentry characteristics may result in increased locomotor task difficulty for individuals with lower limb amputation. This study investigated the accuracy and precision of prosthetic and intact foot placement during a targeted stepping task in individuals with unilateral transtibial amputation (IUTAs; N = 8, 47 ± 13 yrs), compared to the preferred foot of control participant's (N = 8, 33 ± 15 yrs). Participants walked along a 10-metre walkway, placing their foot into a rectangular floor-based target with dimensions normalised to a percentage of participant's foot length and width; ‘standard’ = 150% x 150%, ‘wide’ = 150% x 200%, ‘long’ = 200% x 150%. Foot placement accuracy (relative distance between foot and target centre), precision (between-trial variability), and foot-reach kinematics were determined for each limb and target, using three-dimensional motion capture. A significant foot-by-target interaction revealed less mediolateral foot placement accuracy for IUTAs in the wide target, which was significantly less accurate for the intact (28 ± 12 mm) compared to prosthetic foot (16 ± 14 mm). Intact peak foot velocity (4.6 ± 0.8 m.s−1) was greater than the prosthetic foot (4.5 ± 0.8 m.s−1) for all targets. Controls were more accurate and precise than IUTAs, regardless of target size. Less accurate and precise intact foot placement in IUTAs, coupled with a faster moving intact limb, is likely due to several factors including reduced proprioceptive feedback and active control during prosthetic limb single stance. This could affect activities of daily living where foot placement is critical, such as negotiating cluttered travel paths or obstacles whilst maintaining balance.
AU  - Foster, R. J.
AU  - Haley, M. R.
AU  - Talbot, I. W.
AU  - De Asha, A. R.
AU  - Barnett, C. T.
DA  - 2020/5//
DO  - 10.1016/J.JBIOMECH.2020.109785
KW  - Foot Placement
KW  - Locomotion
KW  - Prosthesis User
KW  - Single Limb Support
KW  - Stance Phase Stability
KW  - Transtibial Amputation
PB  - Elsevier Ltd
PY  - 2020
TI  - Individuals with unilateral transtibial amputation exhibit reduced accuracy and precision during a targeted stepping task
T2  - Journal of Biomechanics
VL  - 105
ER  -
TY  - JOUR
AB  - Objective. Persons with tetraplegia can use brain-machine interfaces to make visually guided reaches with robotic arms. Without somatosensory feedback, these movements will likely be slow and imprecise, like those of persons who retain movement but have lost proprioception. Intracortical microstimulation (ICMS) has promise for providing artificial somatosensory feedback. ICMS that mimics naturally occurring neural activity, may allow afferent interfaces that are more informative and easier to learn than stimulation evoking unnaturalistic activity. To develop such biomimetic stimulation patterns, it is important to characterize the responses of neurons to ICMS. Approach. Using a Utah multi-electrode array, we recorded activity evoked by both single pulses and trains of ICMS at a wide range of amplitudes and frequencies in two rhesus macaques. As the electrical artifact caused by ICMS typically prevents recording for many milliseconds, we deployed a custom rapid-recovery amplifier with nonlinear gain to limit signal saturation on the stimulated electrode. Across all electrodes after stimulation, we removed the remaining slow return to baseline with acausal high-pass filtering of time-reversed recordings. Main results. After single pulses of stimulation, we recorded what was likely transsynaptically-evoked activity even on the stimulated electrode as early as ∼0.7 ms. This was immediately followed by suppressed neural activity lasting 10-150 ms. After trains, this long-lasting inhibition was replaced by increased firing rates for ∼100 ms. During long trains, the evoked response on the stimulated electrode decayed rapidly while the response was maintained on non-stimulated channels. Significance. The detailed description of the spatial and temporal response to ICMS can be used to better interpret results from experiments that probe circuit connectivity or function of cortical areas. These results can also contribute to the design of stimulation patterns to improve afferent interfaces for artificial sensory feedback.
AU  - Sombeck, Joseph T.
AU  - Heye, Juliet
AU  - Kumaravelu, Karthik
AU  - Goetz, Stefan M.
AU  - Peterchev, Angel V.
AU  - Grill, Warren M.
AU  - Bensmaia, Sliman
AU  - Miller, Lee E.
DA  - 2022/4//
DO  - 10.1088/1741-2552/AC63E8
IS  - 2
KW  - brain computer interface
KW  - intracortical microstimulation
KW  - monkey
KW  - somatosensory
PB  - Institute of Physics
PY  - 2022
TI  - Characterizing the short-latency evoked response to intracortical microstimulation across a multi-electrode array
T2  - Journal of Neural Engineering
VL  - 19
ER  -
TY  - JOUR
AB  - Background: Electrical stimulation of residual afferent nerve fibers can evoke sensations from a missing limb after amputation, and bionic arms endowed with artificial sensory feedback have been shown to confer functional and psychological benefits. Here we explore the extent to which artificial sensations can be discriminated based on location, quality, and intensity. Methods: We implanted Utah Slanted Electrode Arrays (USEAs) in the arm nerves of three transradial amputees and delivered electrical stimulation via different electrodes and frequencies to produce sensations on the missing hand with various locations, qualities, and intensities. Participants performed blind discrimination trials to discriminate among these artificial sensations. Results: Participants successfully discriminated cutaneous and proprioceptive sensations ranging in location, quality and intensity. Performance was significantly greater than chance for all discrimination tasks, including discrimination among up to ten different cutaneous location-intensity combinations (15/30 successes, p < 0.0001) and seven different proprioceptive location-intensity combinations (21/40 successes, p < 0.0001). Variations in the site of stimulation within the nerve, via electrode selection, enabled discrimination among up to five locations and qualities (35/35 successes, p < 0.0001). Variations in the stimulation frequency enabled discrimination among four different intensities at the same location (13/20 successes, p < 0.0005). One participant also discriminated among individual stimulation of two different USEA electrodes, simultaneous stimulation on both electrodes, and interleaved stimulation on both electrodes (20/24 successes, p < 0.0001). Conclusion: Electrode location, stimulation frequency, and stimulation pattern can be modulated to evoke functionally discriminable sensations with a range of locations, qualities, and intensities. This rich source of artificial sensory feedback may enhance functional performance and embodiment of bionic arms endowed with a sense of touch.
AU  - Page, David M.
AU  - George, Jacob A.
AU  - Wendelken, Suzanne M.
AU  - Davis, Tyler S.
AU  - Kluger, David T.
AU  - Hutchinson, Douglas T.
AU  - Clark, Gregory A.
DA  - 2021/12//
DO  - 10.1186/S12984-021-00808-4
IS  - 1
KW  - Amputee
KW  - Bionic arm
KW  - Brain computer interface
KW  - Neural interface
KW  - Neural prosthesis
KW  - Neuromodulation
KW  - Neuroprostheses
KW  - Peripheral nerve stimulation
KW  - Sensory feedback
KW  - Utah slanted electrode array
PB  - BioMed Central Ltd
PY  - 2021
TI  - Discriminability of multiple cutaneous and proprioceptive hand percepts evoked by intraneural stimulation with Utah slanted electrode arrays in human amputees
T2  - Journal of NeuroEngineering and Rehabilitation
VL  - 18
ER  -
TY  - JOUR
AB  - Enhancing the embodiment of artificial limbs—the individuals' feeling that a virtual or robotic limb is integrated in their own body scheme—is an impactful strategy for improving prosthetic technology acceptance and human-machine interaction. Most studies so far focused on visuo-tactile strategies to empower the embodiment processes. However, novel approaches could emerge from self-regulation techniques able to change the psychophysiological conditions of an individual. Accordingly, this pilot study investigates the effects of a self-regulated breathing exercise on the processes of body ownership underlying the embodiment of a virtual right hand within a Spatially Augmented Respiratory Biofeedback (SARB) setting. This investigation also aims at evaluating the feasibility of the breathing exercise enabled by a low-cost SARB implementation designed for upcoming remote studies (a need emerged during the COVID-19 pandemic). Twenty-two subjects without impairments, and two transradial prosthesis users for a preparatory test, were asked (in each condition of a within-group design) to maintain a normal (about 14 breaths/min) or slow (about 6 breaths/min) respiratory rate to keep a static virtual right hand “visible” on a screen. Meanwhile, a computer-generated sphere moved from left to right toward the virtual hand during each trial (1 min) of 16. If the participant's breathing rate was within the target (slow or normal) range, a visuo-tactile event was triggered by the sphere passing under the virtual hand (the subjects observed it shaking while they perceived a vibratory feedback generated by a smartphone). Our results—mainly based on questionnaire scores and proprioceptive drift—highlight that the slow breathing condition induced higher embodiment than the normal one. This preliminary study reveals the feasibility and potential of a novel psychophysiological training strategy to enhance the embodiment of artificial limbs. Future studies are needed to further investigate mechanisms, efficacy and generalizability of the SARB techniques in training a bionic limb embodiment.
AU  - Barresi, Giacinto
AU  - Marinelli, Andrea
AU  - Caserta, Giulia
AU  - de Zambotti, Massimiliano
AU  - Tessadori, Jacopo
AU  - Angioletti, Laura
AU  - Boccardo, Nicolò
AU  - Freddolini, Marco
AU  - Mazzanti, Dario
AU  - Deshpande, Nikhil
AU  - Frigo, Carlo Albino
AU  - Balconi, Michela
AU  - Gruppioni, Emanuele
AU  - Laffranchi, Matteo
AU  - De Michieli, Lorenzo
DA  - 2021/8//
DO  - 10.3389/FNBOT.2021.683653
KW  - augmented reality
KW  - biofeedback
KW  - breathing
KW  - embodiment
KW  - prosthetics
KW  - training
PB  - Frontiers Media S.A.
PY  - 2021
TI  - Exploring the Embodiment of a Virtual Hand in a Spatially Augmented Respiratory Biofeedback Setting
T2  - Frontiers in Neurorobotics
VL  - 15
ER  -
TY  - JOUR
AB  - Rationale:There is still a lack of case reports about tactile vibration feedback devices for the treatment of transtibial amputees so far. This case report aims to introduce a tactile vibration feedback device designed to improve the balance and walking function of the transtibial amputee.Patient concerns:The amputee was a 20-year-old man with right transtibial amputation in a car accident four years ago.Diagnose:The clinical diagnosis of him was "Right transtibial amputation," and the rehabilitation diagnosis was "Motor dysfunction (Balance function abnormality and Gait abnormality)."Interventions:The patient was reminded to adjust their posture in time via the tactile vibration feedback device.Outcomes:The balance and walking function of the volunteer transtibial amputee was improved.Conclusion:The tactile vibration feedback device has the potential to improve the balance and walking function of the transtibial amputee after installation. Potential fields that can be recommended for future research include intelligent prosthetics, feedback training, motor function, prosthetic acceptance, compliance, social communication, and the quality of life.
AU  - Wang, Shi Qi
AU  - Gao, Ya Qian
AU  - Xu, Ze Hua
AU  - Xu, Fang Yuan
AU  - Yuan, Li
AU  - Saranathan, Maya
DA  - 2020/9//
DO  - 10.1097/MD.0000000000022450
IS  - 39
KW  - amputee
KW  - case report
KW  - feedback
KW  - vibration
PB  - Lippincott Williams and Wilkins
PY  - 2020
SP  - E22450
EP  - E22450
TI  - Effects of tactile vibration feedback system on balance function and walking ability of a unilateral transtibial amputee with a prosthesis: A case report
T2  - Medicine (United States)
VL  - 99
ER  -
TY  - JOUR
AB  - Enabling sensory feedback in limb prostheses can reverse a damaged body image caused by amputation. The rubber hand illusion (RHI) is a popular paradigm to study ownership of artificial limbs and potentially useful to assess sensory feedback strategies. We investigated the RHI as means to induce ownership of a prosthetic hand by providing congruent visual and tactile stimuli. We elicited tactile sensations via electric stimulation of severed afferent nerve fibres in four participants with transhumeral amputation. Contrary to our expectations, they failed to experience the RHI. The sensations we elicited via nerve stimulation resemble tapping as opposed to stroking, as in the original RHI. We therefore investigated the effect of tapping versus stroking in 30 able-bodied subjects. We found that either tactile modality equally induced ownership in two-thirds of the subjects. Failure to induce the RHI in the intact hand of our participants with amputation later confirmed that they form part of the RHI-immune population. Conversely, these participants use neuromusculoskeletal prostheses with neural sensory feedback in their daily lives and reported said prostheses as part of their body. Our findings suggest that people immune to the RHI can nevertheless experience ownership over prosthetic limbs when used in daily life and accentuates a significant limitation of the RHI paradigm.
AU  - Zbinden, Jan
AU  - Ortiz-Catalan, Max
DA  - 2021/12//
DO  - 10.1038/S41598-021-83789-7
IS  - 1
PB  - Nature Research
PY  - 2021
TI  - The rubber hand illusion is a fallible method to study ownership of prosthetic limbs
T2  - Scientific Reports
VL  - 11
ER  -
TY  - JOUR
AB  - Introduction: Sensory feedback in hand prostheses is lacking but wished for. Many amputees experience a phantom hand map on their residual forearm. When the phantom hand map is touched, it is experienced as touch on the amputated hand. A non-invasive sensory feedback system, applicable to existing hand prostheses, can transfer somatotopical sensory information via phantom hand map. The aim was to evaluate how forearm amputees experienced a non-invasive sensory feedback system used in daily life over a 4-week period. Methods: This longitudinal cohort study included seven forearm amputees. A non-invasive sensory feedback system was used over 4 weeks. For analysis, a mixed method was used, including quantitative tests (ACMC, proprioceptive pointing task, questionnaire) and interviews. A directed content analysis with predefined categories sensory feedback from the prosthesis, agency, body ownership, performance in activity, and suggestions for improvements was applied. Results: The results from interviews showed that sensory feedback was experienced as a feeling of touch which contributed to an experience of completeness. However, the results from the questionnaire showed that the sense of agency and performance remained unchanged or deteriorated. The ability to feel and manipulate small objects was difficult and a stronger feedback was wished for. Phantom pain was alleviated in four out of five patients. Conclusion: This is the first time a non-invasive sensory feedback system for hand prostheses was implemented in the home environment. The qualitative and quantitative results diverged. The sensory feedback was experienced as a feeling of touch which contributed to a feeling of completeness, linked to body ownership. The qualitative result was not verified in the quantitative measurements. Clinical Trial Registration: Name: Evaluation of a Non-invasive Sensory Feedback System in Hand Prostheses. Date of registration: March 15, 2019. Date the first participant was enrolled: April 1, 2015. ClinicalTrials.gov Identifier: NCT03876405 ORCID ID: https://orcid.org/0000-0002-4140-7478.
AU  - Wijk, Ulrika
AU  - Carlsson, Ingela K.
AU  - Antfolk, Christian
AU  - Björkman, Anders
AU  - Rosén, Birgitta
DA  - 2020/7//
DO  - 10.3389/FNINS.2020.00663
KW  - amputation
KW  - amputation stumps
KW  - artificial arm
KW  - sensory feedback
KW  - traumatic amputation
KW  - upper limb
PB  - Frontiers Media S.A.
PY  - 2020
TI  - Sensory Feedback in Hand Prostheses: A Prospective Study of Everyday Use
T2  - Frontiers in Neuroscience
VL  - 14
ER  -
TY  - JOUR
AB  - Neural prostheses enable users to effect movement through a variety of actuators by translating brain signals into movement control signals. However, to achieve more natural limb movements from these devices, the restoration of somatosensory feedback is required. We used feature-learnability, a machine-learning approach, to assess signal features for their capacity to enhance decoding performance of neural signals evoked by natural tactile and proprioceptive somatosensory stimuli, recorded from the surface of the dorsal column nuclei (DCN) in urethane-anesthetized rats. The highest performing individual feature, spike amplitude, classified somatosensory DCN signals with 70% accuracy. The highest accuracy achieved was 87% using 13 features that were extracted from both high and low-frequency (LF) bands of DCN signals. In general, high-frequency (HF) features contained the most information about peripheral somatosensory events, but when features were acquired from short time-windows, classification accuracy was significantly improved by adding LF features to the feature set. We found that proprioception-dominated stimuli generalize across animals better than tactile-dominated stimuli, and we demonstrate how information that signal features contribute to neural decoding changes over the time-course of dynamic somatosensory events. These findings may inform the biomimetic design of artificial stimuli that can activate the DCN to substitute somatosensory feedback. Although, we investigated somatosensory structures, the feature set we investigated may also prove useful for decoding other (e.g., motor) neural signals.
AU  - Loutit, Alastair J.
AU  - Potas, Jason R.
DA  - 2020/7//
DO  - 10.3389/FNSYS.2020.00046
KW  - brain-machine interface
KW  - cuneate
KW  - feature learnability
KW  - gracile
KW  - neural prosthesis
KW  - supervised back-propagation artificial neural network
PB  - Frontiers Media S.A.
PY  - 2020
TI  - Dorsal Column Nuclei Neural Signal Features Permit Robust Machine-Learning of Natural Tactile- and Proprioception-Dominated Stimuli
T2  - Frontiers in Systems Neuroscience
VL  - 14
ER  -
TY  - JOUR
AB  - The loss of a hand can significantly affect one’s work and social life. For many patients, an artificial limb can improve their mobility and ability to manage everyday activities, as well as provide the means to remain independent. This paper provides an extensive review of available biosensing methods to implement the control system for transradial prostheses based on the measured activity in remnant muscles. Covered techniques include electromyography, magnetomyography, electrical impedance tomography, capacitance sensing, near‐infrared spectroscopy, sonomyography, optical myography, force myography, phonomyography, myokinetic control, and modern approaches to cineplasty. The paper also covers combinations of these approaches, which, in many cases, achieve better accuracy while mitigating the weaknesses of individual methods. The work is focused on the practical applicability of the approaches, and analyses present challenges associated with each technique along with their relationship with proprioceptive feedback, which is an important factor for intuitive control over the prosthetic device, especially for high dexterity prosthetic hands.
AU  - Grushko, Stefan
AU  - Spurný, Tomáš
AU  - Černý, Martin
DA  - 2020/9//
DO  - 10.3390/S20174883
IS  - 17
KW  - Biosensing
KW  - Proprioception
KW  - Proprioceptive feedback
KW  - Prosthetic control
KW  - Prosthetics
PB  - MDPI AG
PY  - 2020
SP  - 1
EP  - 32
TI  - Control methods for transradial prostheses based on remnant muscle activity and its relationship with proprioceptive feedback
T2  - Sensors (Switzerland)
VL  - 20
ER  -
TY  - JOUR
AB  - Prosthesis embodiment, the perception of a prosthesis as part of one’s body, may be an important component of functional recovery for individuals with upper limb absence. This work determined whether embodiment differs between body-powered and myoelectric prosthesis users. In a sample of nine individuals with transradial limb absence, embodiment was quantified using a survey regarding prosthesis ownership and agency. The extent to which the prosthesis affected the body schema, the representation of the body’s dimensions, was assessed using limb length estimation. Because body-powered prostheses offer proprioceptive feedback that myoelectric prostheses do not, it was hypothesized that both measures would reveal stronger embodiment of body-powered prostheses. However, our results did not show differences across the two prosthesis designs. Instead, body schema was influenced by several patient-specific characteristics, including the cause of limb absence (acquired or congenital) and hours of daily prosthesis wear. These results indicate that regular prosthesis wear and embodiment are connected, regardless of the actual prosthesis design. Identifying whether embodiment is a direct consequence of regular prosthesis use would offer insight on how individuals with limb absence could modify their behavior to more fully embody their prosthesis.
AU  - Engdahl, Susannah M.
AU  - Meehan, Sean K.
AU  - Gates, Deanna H.
DA  - 2020/12//
DO  - 10.1038/S41598-020-72470-0
IS  - 1
PB  - Nature Research
PY  - 2020
TI  - Differential experiences of embodiment between body-powered and myoelectric prosthesis users
T2  - Scientific Reports
VL  - 10
ER  -
TY  - JOUR
AB  - The dynamics of the adjustment of center of pressure (CoP) has been utilized to understand motor control in human pathologies characterized by impairments in postural balance. The control mechanisms that maintain balance can be investigated via the analysis of muscle recruitment using electromyography (EMG) signals. In this work, we combined these two techniques to investigate balance control during upright standing in transfemoral unilateral amputees wearing a prosthesis. The dynamics of the CoP adjustments and EMG-EMG coherence between four muscles of the trunk and lower limb of 5 unilateral transfemoral amputees and 5 age-matched able-bodied participants were quantified during 30 s of quiet standing using the entropic half-life (EnHL) method. Two visual conditions, eyes open and eyes closed, were tested. Overall, the group of amputees presented lower EnHL values (higher dynamics) in their CoP adjustments than controls, especially in their intact limb. The EnHL values of the EMG-EMG coherence time series in the amputee group were lower than the control group for almost all muscle pairs under both visual conditions. Different correlations between the EnHL values of the CoP data and the EMG-EMG coherence data were observed in the amputee and control groups. These preliminary results suggest the onset of distinct neuromuscular adaptations following a unilateral amputation.Clinical Relevance - Understanding neuromuscular adaptation mechanisms after an amputation may serve to design better rehabilitation treatments and novel prosthetic devices with sensory feedback.
AU  - Pasluosta, C.
AU  - Lauck, T. B.
AU  - Krauskopf, T.
AU  - Klein, L.
AU  - Mueller, M.
AU  - Herget, G. W.
AU  - Stieglitz, T.
DA  - 2020/7//
DO  - 10.1109/EMBC44109.2020.9176850
PB  - Institute of Electrical and Electronics Engineers Inc.
PY  - 2020
SN  - 9781728119908
SP  - 3815
EP  - 3818
TI  - Intermuscular coupling and postural control in unilateral transfemoral amputees - A pilot study
T2  - Proceedings of the Annual International Conference of the IEEE Engineering in Medicine and Biology Society, EMBS
VL  - 2020-July
ER  -
TY  - JOUR
AB  - Background: Endo-exo prosthetics (EEP), which belongs to the transcutaneous osseointegrated prosthetic systems (TOPS), provides an alternative bone-anchored rehabilitation method for transfemoral amputees. It led to the question of whether transmitted forces from prosthetic feet are perceptible by osseoperception resulting in proprioceptive feedback of ground conditions. Objectives: The following hypotheses emerged for our trial with the null hypothesis: EEP fitting after transfemoral amputation does not influence osseoperception. Alternative hypothesis 1: EEP patients achieve better osseoperception results than transfemoral amputees fitted with socket prosthesis. Alternative hypothesis 2: EEP carriers achieve comparable results with regards to their osseoperception as non-amputees. Methods: N = 25 patients with EEP (mean age = 50,6 ± 9,4, male/female = 15/10) N = 25 patients with socket prostheses (mean age = 52,6 ± 13,1, male/female = 19/6) and N = 25 healthy volunteers were included in the experimental case–control study. In three blinded test modules (V1, V2, V3), the participants had to identify different degrees of shore hardness (c) of different materials (rubber balls (shore = 5–25c), foam cushions (shore = 5–30c), foam mats (shore = 5–30c) with their prosthetic foot (or a personally defined foot in healthy volunteers) without footwear and had to rank them into the correct order according to their tactile sensation and the degree of hardness. A maximum of 10 points could be scored per run. Results: This experimental observational study included N = 75 participants. The mean age for the entire cohort was 42.8 ± 16.6 years and the BMI was 26.0 ± 4.8. Our results show a significant level of differences in tactile osseoperception between all groups (p < 0.001). A correlation between the mean values of V1-3 and the PMQ2.0 as well as the mean values of K-Level and the prosthesis wearing time per day showed for PMQ (r = 0.387, p = 0.006) and K-level (r = 0.448, p = 0.001) which is a moderate effect according to Cohen. Conclusion: Our study results suggest that the EEP treatment can lead to an improvement in tactile sensory perception via the bone-anchored implant, which can lead to an increase in quality of life and improved gait safety.
AU  - Örgel, Marcus
AU  - Elareibi, Mohamed
AU  - Graulich, Tilman
AU  - Krettek, Christian
AU  - Neunaber, Claudia
AU  - Aschoff, Horst Heinrich
AU  - Ranker, Alexander
AU  - Winkelmann, Marcel
DA  - 2023/2//
DO  - 10.1007/S00402-021-04099-1
IS  - 2
KW  - Amputation
KW  - Bone anchored prosthetic systems
KW  - Endo-exo prosthesis
KW  - Osseoperception
KW  - Rehabilitation
KW  - Transcutaneous osseointegrated prosthetic system (TOPS)
PB  - Springer Science and Business Media Deutschland GmbH
PY  - 2023
SP  - 603
EP  - 610
TI  - Osseoperception in transcutaneous osseointegrated prosthetic systems (TOPS) after transfemoral amputation: a prospective study
T2  - Archives of Orthopaedic and Trauma Surgery
VL  - 143
ER  -
TY  - JOUR
AB  - This study aimed to examine the neural responses of children using prostheses and prosthetic simulators to better elucidate the emulation abilities of the simulators. We utilized functional near-infrared spectroscopy (fNIRS) to evaluate the neural response in five children with a congenital upper limb reduction (ULR) using a body-powered prosthesis to complete a 60 s gross motor dexterity task. The ULR group was matched with five typically developing children (TD) using their non-preferred hand and a prosthetic simulator on the same hand. The ULR group had lower activation within the primary motor cortex (M1) and supplementary motor area (SMA) compared to the TD group, but nonsignificant differences in the primary somatosensory area (S1). Compared to using their non-preferred hand, the TD group exhibited significantly higher action in S1 when using the simulator, but nonsignificant differences in M1 and SMA. The non-significant differences in S1 activation between groups and the increased activation evoked by the simulator’s use may suggest rapid changes in feedback prioritization during tool use. We suggest that prosthetic simulators may elicit increased reliance on proprioceptive and tactile feedback during motor tasks. This knowledge may help to develop future prosthesis rehabilitative training or the improvement of tool-based skills.
AU  - Copeland, Christopher
AU  - Mukherjee, Mukul
AU  - Wang, Yingying
AU  - Fraser, Kaitlin
AU  - Zuniga, Jorge M.
DA  - 2021/8//
DO  - 10.3390/BRAINSCI11080991
IS  - 8
KW  - FNIRS
KW  - Motor cortex
KW  - Prosthetic simulator
KW  - Somatosensory cortex
KW  - Upper limb reduction
PB  - MDPI AG
PY  - 2021
TI  - Changes in sensorimotor cortical activation in children using prostheses and prosthetic simulators
T2  - Brain Sciences
VL  - 11
ER  -
TY  - JOUR
AB  - Methods used to assess quiet standing in unilateral prosthesis users often assume validity of an inverted pendulum model despite this being shown as invalid in some instances. The aim of the current study was to evaluate the validity of a proposed unilaterally-constrained pin-controller model in explaining postural control in unilateral prosthesis users. Prosthesis users were contrasted against the theoretical model as were able-bodied controls that stood on a platform which unilaterally constrained movement of the CoP. All participants completed bouts of quiet standing with eyes open, eyes closed and with feedback on inter-limb weight bearing asymmetry. Correlation coefficients were used to infer inverted pendulum behavior in both the anteroposterior and mediolateral directions and were derived from both kinematic (body attached markers) and kinetic (centre of pressure) experimental data. Larger, negative correlation coefficients reflected better model adherence, whilst low or no correlation reflected poorer model adherence. Inverted pendulum behavior derived from kinematic data, indicated coefficients of high magnitude in both mediolateral (all cases range 0.71–0.78) and anteroposterior (0.88–0.91) directions, irrespective of groups. Inverted pendulum behavior derived from kinetic data in the anteroposterior direction indicated validity of the model with large negative coefficients associated with the unconstrained/intact limbs (prosthesis users: − 0.45 to − 0.65, control group: − 0.43 to − 0.72), small coefficients in constrained/prosthetic limbs (prosthesis users: − 0.02 to 0.07, control group: 0.13–0.26) and large negative coefficients in combined conditions (prosthesis users: − 0.36 to − 0.56, control group: − 0.71 to − 0.82). For the mediolateral direction, coefficients were negligible for individual limbs (0.03–0.17) and moderate to large negative correlations, irrespective of group (− 0.31 to − 0.73). Data suggested both prosthesis users’ and able-bodied individuals’ postural control conforms well to that predicted by a unilaterally-constrained pin-controller model, which has implications for the fundamental control of posture in transtibial prosthesis users.
AU  - Rusaw, David F.
AU  - Alinder, Rasmus
AU  - Edholm, Sigurd
AU  - Hallstedt, Karin L.L.
AU  - Runesson, Jessika
AU  - Barnett, Cleveland T.
DA  - 2021/12//
DO  - 10.1038/S41598-021-87657-2
IS  - 1
PB  - Nature Research
PY  - 2021
TI  - Development of a theoretical model for upright postural control in lower limb prosthesis users
T2  - Scientific Reports
VL  - 11
ER  -
TY  - JOUR
AB  - Commercial prosthetic devices currently do not provide natural sensory information on the interaction with objects or movements. The subsequent disadvantages include unphysiological walking with a prosthetic leg and difficulty in controlling the force exerted with a prosthetic hand, thus creating health issues. Restoring natural sensory feedback from the prosthesis to amputees is an unmet clinical need. An optimal device should be able to elicit natural sensations of touch or proprioception, by delivering the complex signals to the nervous system that would be produced by skin, muscles and joints receptors. This Review covers the various neurotechnological approaches that have been proposed for the development of the optimal sensory feedback restoration device for arm and leg amputees.
AU  - Raspopovic, Stanisa
AU  - Valle, Giacomo
AU  - Petrini, Francesco Maria
DA  - 2021/7//
DO  - 10.1038/S41563-021-00966-9
IS  - 7
PB  - Nature Research
PY  - 2021
SP  - 925
EP  - 939
TI  - Sensory feedback for limb prostheses in amputees
T2  - Nature Materials
VL  - 20
ER  -
TY  - JOUR
AB  - Advances in lower-limb prosthetic technologies have facilitated the restoration of am-bulation; however, users of such technologies still experience reduced balance control, also due to the absence of proprioceptive feedback. Recent efforts have demonstrated the ability to restore kinesthetic feedback in upper-limb prosthesis applications; however, technical solutions to trigger the required muscle vibration and provide automated feedback have not been explored for lower-limb prostheses. The study’s first objective was therefore to develop a feedback system capable of tracking lower-limb movement and automatically triggering a muscle vibrator to induce the kinesthetic illusion. The second objective was to investigate the developed system’s ability to provide kinesthetic feedback in a case participant. A low-cost, wireless feedback system, incorporating two inertial measurement units to trigger a muscle vibrator, was developed and tested in an individual with limb loss above the knee. Our system had a maximum communication delay of 50 ms and showed good tracking of Gaussian and sinusoidal movement profiles for velocities below 180 degrees per second (error < 8 degrees), mimicking stepping and walking, respectively. We demonstrated in the case participant that the developed feedback system can successfully elicit the kinesthetic illusion. Our work contributes to the integration of sensory feedback in lower-limb prostheses, to increase their use and functionality.
AU  - Keri, McNiel Inyani
AU  - Shehata, Ahmed W.
AU  - Marasco, Paul D.
AU  - Hebert, Jacqueline S.
AU  - Vette, Albert H.
DA  - 2021/3//
DO  - 10.3390/S21051844
IS  - 5
KW  - Device development
KW  - Kinematic feedback
KW  - Kinesthetic feedback
KW  - Kinesthetic illusion
KW  - Lower-limb prostheses
KW  - Sensory feedback
KW  - Wearable sensor
PB  - MDPI AG
PY  - 2021
SP  - 1
EP  - 14
TI  - A cost-effective inertial measurement system for tracking movement and triggering kinesthetic feedback in lower-limb prosthesis users
T2  - Sensors
VL  - 21
ER  -
TY  - JOUR
AB  - Four patients underwent targeted sensory reinnervation (TSR), a surgical technique in which a defined skin area is first selectively denervated and then surgically reinnervated by another sensory nerve. In our case, either the area of the lateral femoral cutaneous nerve or the saphenous nerve was reinnervated by the sural nerve. Patients were then fitted with a special prosthetic device capable of transferring the sense of pressure from the sole of the prosthesis to the newly wired skin area. Pain reduction after TSR was highly significant in all patients. In three patients, permanent pain medication could even be discontinued, in one patient the pain medication has been significantly reduced. Two of the four patients were completely pain‐free after the surgical intervention. Surgical rewiring of existing sensory nerves by TSR can provide the brain with new afferent signals seeming to originate from the missing limb. These signals help to reduce phantom limb pain and to restore a more normal body image. In combination with special prosthetic devices, the amputee can be provided with sensory feedback from the prosthesis, thus improving gait and balance.
AU  - Gardetto, Alexander
AU  - Baur, Eva Maria
AU  - Prahm, Cosima
AU  - Smekal, Vinzenz
AU  - Jeschke, Johannes
AU  - Peternell, Gerfried
AU  - Pedrini, Michael T.
AU  - Kolbenschlag, Jonas
DA  - 2021/9//
DO  - 10.3390/JCM10174029
IS  - 17
KW  - Amputation
KW  - Lower extremity
KW  - Neuroma pain
KW  - Phantom limb pain
KW  - TSR
KW  - Targeted sensory reinnervation
PB  - MDPI
PY  - 2021
TI  - Reduction of phantom limb pain and improved proprioception through a tsr‐based surgical technique: A case series of four patients with lower limb amputation
T2  - Journal of Clinical Medicine
VL  - 10
ER  -
TY  - JOUR
AB  - Summary: Without meaningful and intuitive sensory feedback, even the most advanced prosthetic limbs remain insensate and impose an enormous cognitive burden during use. The regenerative peripheral nerve interface can serve as a novel bidirectional motor and sensory neuroprosthetic interface. In previous human studies, regenerative peripheral nerve interfaces demonstrated stable high-amplitude motor electromyography signals with excellent signal-to-noise ratio for prosthetic control. In addition, they can treat and prevent postamputation pain by mitigating neuroma formation. In this study, the authors investigated whether electrical stimulation applied to regenerative peripheral nerve interfaces could produce appreciable proprioceptive and/or tactile sensations in two participants with upper limb amputations. Stimulation of the interfaces resulted in both participants reporting proprioceptive sensations in the phantom hand. Specifically, stimulation of participant 1's median nerve regenerative peripheral nerve interface activated a flexion sensation in the thumb or index finger, whereas stimulation of the ulnar nerve interface evoked a flexion sensation of the ring or small finger. Likewise, stimulation of one of participant 2's ulnar nerve interfaces produced a sensation of flexion at the ring finger distal interphalangeal joint. In addition, stimulation of participant 2's other ulnar nerve interface and the median nerve interface resulted in perceived cutaneous sensations that corresponded to each nerve's respective dermatome. These results suggest that regenerative peripheral nerve interfaces have the potential to restore proprioceptive and cutaneous sensory feedback that could significantly improve prosthesis use and embodiment.
AU  - Vu, Philip P.
AU  - Lu, Charles W.
AU  - Vaskov, Alex K.
AU  - Gates, Deanna H.
AU  - Gillespie, R. Brent
AU  - Kemp, Stephen W.P.
AU  - Patil, Parag G.
AU  - Chestek, Cynthia A.
AU  - Cederna, Paul S.
AU  - Kung, Theodore A.
DA  - 2022/6//
DO  - 10.1097/PRS.0000000000009153
IS  - 6
PB  - Lippincott Williams and Wilkins
PY  - 2022
SP  - 1149E
EP  - 1154E
TI  - Restoration of Proprioceptive and Cutaneous Sensation Using Regenerative Peripheral Nerve Interfaces in Humans with Upper Limb Amputations
T2  - Plastic and Reconstructive Surgery
VL  - 149
ER  -
TY  - JOUR
AB  - Sensory feedback from body-powered and myoelectric prostheses are limited, but in different ways. Currently, there are no empirical studies on how incidental feedback differs between body-powered and myoelectric prostheses, or how these differences impact grasping. Thus, the purpose of this study was to quantify differences in grasping performance between body-powered and myoelectric prosthesis users when presented with different forms of feedback. Nine adults with upper limb loss and nine without (acting as controls) completed two tasks in a virtual environment. In the first task, participants used visual, vibration, or force feedback to assist in matching target grasp apertures. In the second task, participants used either visual or force feedback to identify the stiffness of a virtual object. Participants using either prosthesis type improved their accuracy and reduced their variability compared to the no feedback condition when provided with any form of feedback (p < 0.001). However, participants using body-powered prostheses were significantly more accurate and less variable at matching grasp apertures than those using myoelectric prostheses across all feedback conditions. When identifying stiffness, body-powered prosthesis users were more accurate using force feedback (64% compared to myoelectric users' 39%) while myoelectric users were more accurate using visual feedback (65% compared to body-powered users' 53%). This study supports previous findings that body-powered prosthesis users receive limited force and proprioceptive feedback, while myoelectric prosthesis users receive almost no force or proprioceptive feedback from their device. This work can inform future supplemental feedback that enhances rather than reproduces existing incidental feedback.
AU  - Gonzalez, Michael A.
AU  - Lee, Christina
AU  - Kang, Jiyeon
AU  - Gillespie, R. Brent
AU  - Gates, Deanna H.
DO  - 10.1109/TNSRE.2021.3111741
KW  - Feedback
KW  - human-machine interaction
KW  - prosthesis
KW  - sensing
PB  - Institute of Electrical and Electronics Engineers Inc.
PY  - 2021
SP  - 1905
EP  - 1912
TI  - Getting a grip on the impact of incidental feedback from body-powered and myoelectric prostheses
T2  - IEEE Transactions on Neural Systems and Rehabilitation Engineering
VL  - 29
ER  -
TY  - JOUR
AB  - Objective. Proprioceptive information plays an important role for recognizing and coordinating our limb s static and dynamic states relative to our body or the environment. In this study, we determined how artificially evoked proprioceptive feedback affected the continuous control of a prosthetic finger. Approach. We elicited proprioceptive information regarding the joint static position and dynamic movement of a prosthetic finger via a vibrotactor array placed around the subject s upper arm. Myoelectric signals of the finger flexor and extensor muscles were used to control the prosthesis, with or without the evoked proprioceptive feedback. Two control modes were evaluated: The myoelectric signal amplitudes were continuously mapped to either the position or the velocity of the prosthetic joint. Main results. Our results showed that the evoked proprioceptive information improved the control accuracy of the joint angle, with comparable performance in the position-and velocity-control conditions. However, greater angle variability was prominent during position-control than velocity-control. Without the proprioceptive feedback, the position-control tended to show a smaller angle error than the velocity-control condition. Significance. Our findings suggest that closed-loop control of a prosthetic device can potentially be achieved using non-invasive evoked proprioceptive feedback delivered to intact participants. Moreover, the evoked sensory information was integrated during myoelectric control effectively for both control strategies. The outcomes can facilitate our understanding of the sensorimotor integration process during human-machine interactions, which can potentially promote fine control of prosthetic hands.
AU  - Vargas, Luis
AU  - Huang, He Helen
AU  - Zhu, Yong
AU  - Hu, Xiaogang
DA  - 2021/12//
DO  - 10.1088/1741-2552/AC3C9E
IS  - 6
KW  - Bidirectional neural machine interface
KW  - Position control
KW  - Prosthetic control
KW  - Velocity control
KW  - Vibratory stimulation
PB  - IOP Publishing Ltd
PY  - 2021
TI  - Closed-loop control of a prosthetic finger via evoked proprioceptive information
T2  - Journal of Neural Engineering
VL  - 18
ER  -
TY  - JOUR
AB  - Background: For people with lower-limb amputations, wearing a prosthetic limb helps restore their motor abilities for daily activities. However, the prosthesis's potential benefits are hindered by limited somatosensory feedback from the affected limb and its prosthesis. Previous studies have examined various sensory substitution systems to alleviate this problem; the prominent approach is to convert foot–ground interaction to tactile stimulations. However, positive outcomes for improving their postural stability are still rare. We hypothesized that the sensory substiution system based on surrogated tactile stimulus is capable of improving the standing stability among people with lower-limb amputations. Methods: We designed a wearable device consisting of four pressure sensors and two vibrators and tested it among people with unilateral transtibial amputations (n = 7) and non-disabled participants (n = 8). The real-time measurements of foot pressure were fused into a single representation of foot–ground interaction force, which was encoded by varying vibration intensity of the two vibrators attached to the participants’ forearm. The vibration intensity followed a logarithmic function of the force representation, in keeping with principles of tactile psychophysics. The participants were tested with a classical postural stability task in which visual disturbances perturbed their quiet standing. Results: With a brief familiarization of the system, the participants exhibited better postural stability against visual disturbances when switching on sensory substitution than without. The body sway was substantially reduced, as shown in head movements and excursions of the center of pressure. The improvement was present for both groups of participants and was particularly pronounced in more challenging conditions with larger visual disturbances. Conclusions: Substituting otherwise missing foot pressure feedback with vibrotactile signals can improve postural stability for people with lower-limb amputations. The design of the mapping between the foot–ground interaction force and the tactile signals is essential for the user to utilize the surrogated tactile signals for postural control, especially for situations that their postural control is challenged.
AU  - Chen, Lijun
AU  - Feng, Yanggang
AU  - Chen, Baojun
AU  - Wang, Qining
AU  - Wei, Kunlin
DA  - 2021/12//
DO  - 10.1186/S12984-021-00952-X
IS  - 1
KW  - Intelligent prosthesis
KW  - Lower-limb amputation
KW  - Postural control
KW  - Sensory substitution
PB  - BioMed Central Ltd
PY  - 2021
TI  - Improving postural stability among people with lower-limb amputations by tactile sensory substitution
T2  - Journal of NeuroEngineering and Rehabilitation
VL  - 18
ER  -
TY  - JOUR
AB  - Background: Current myoelectric prostheses lack proprioceptive information and rely on vision for their control. Sensory substitution is increasingly developed with non-invasive vibrotactile or electrotactile feedback, but most systems are designed for grasping or object discriminations, and few were tested for online control in amputees. The objective of this work was evaluate the effect of a novel vibrotactile feedback on the accuracy of myoelectric control of a virtual elbow by healthy subjects and participants with an upper-limb amputation at humeral level. Methods: Sixteen, healthy participants and 7 transhumeral amputees performed myoelectric control of a virtual arm under different feedback conditions: vision alone (VIS), vibration alone (VIB), vision plus vibration (VIS + VIB), or no feedback at all (NO). Reach accuracy was evaluated by angular errors during discrete as well as back and forth movements. Healthy participants’ workloads were assessed with the NASA-TLX questionnaire, and feedback conditions were ranked according to preference at the end of the experiment. Results: Reach errors were higher in NO than in VIB, indicating that our vibrotactile feedback improved performance as compared to no feedback. Conditions VIS and VIS+VIB display similar levels of performance and produced lower errors than in VIB. Vision remains therefore critical to maintain good performance, which is not ameliorated nor deteriorated by the addition of vibrotactile feedback. The workload associated with VIB was higher than for VIS and VIS+VIB, which did not differ from each other. 62.5% of healthy subjects preferred the VIS+VIB condition, and ranked VIS and VIB second and third, respectively. Conclusion: Our novel vibrotactile feedback improved myoelectric control of a virtual elbow as compared to no feedback. Although vision remained critical, the addition of vibrotactile feedback did not improve nor deteriorate the control and was preferred by participants. Longer training should improve performances with VIB alone and reduce the need of vision for close-loop prosthesis control.
AU  - Guémann, Matthieu
AU  - Halgand, Christophe
AU  - Bastier, Aurélia
AU  - Lansade, Céline
AU  - Borrini, Léo
AU  - Lapeyre, Éric
AU  - Cattaert, Daniel
AU  - de Rugy, Aymar
DA  - 2022/12//
DO  - 10.1186/S12984-022-01038-Y
IS  - 1
KW  - Amputation
KW  - Myoelectric
KW  - Proprioception
KW  - Sensory-substitution
KW  - Virtual reality
PB  - BioMed Central Ltd
PY  - 2022
TI  - Sensory substitution of elbow proprioception to improve myoelectric control of upper limb prosthesis: experiment on healthy subjects and amputees
T2  - Journal of NeuroEngineering and Rehabilitation
VL  - 19
ER  -
TY  - JOUR
AB  - Proprioception, yielding awareness of the body's position and motion in space, is typically lacking in prostheses and supernumerary limbs. Electrical stimulation is one technique that may provide these devices with proprioception. This paper first investigates how the modalities of electrotactile cues, such as frequency and intensity, are perceived. Using the results, we designed and compared several comfortable and perceptible feedback mappings for spatial cues. Two experiments were conducted using a 16-electrode bracelet worn above the elbow to provide electrical stimuli. We found that subjects could localize the stimulating electrode with a precision of ±1 electrode (110 mm) in all feedback conditions. Moreover, within the range of pulse intensities perceived as comfortable, the participants' performance was more sensitive to changes in frequency than in intensity. The highest performance was obtained for the condition which increased both intensity and frequency with radial distance. These results suggest that electrical stimulation can be used for artificial proprioceptive feedback, which can ensure a comfortable and intuitive interaction and provides high spatial accuracy.
AU  - Blondin, Camille M.
AU  - Ivanova, Ekaterina
AU  - Eden, Jonathan
AU  - Burdet, Etienne
DO  - 10.1109/EMBC46164.2021.9630186
PB  - Institute of Electrical and Electronics Engineers Inc.
PY  - 2021
SN  - 9781728111797
SP  - 4550
EP  - 4554
TI  - Perception and Performance of Electrical Stimulation for Proprioception
T2  - Proceedings of the Annual International Conference of the IEEE Engineering in Medicine and Biology Society, EMBS
ER  -
TY  - JOUR
AB  - We have tested the forearm skin of humans as a target organ to deliver proprioceptive feedback via a tactile sensory substitution method. In the proposed method, a contactor probe was actuated by a linear servo motor and moved on the skin in proximo-distal axis depending on the angle of a virtual joint moving on a 180° arc. Twenty healthy subjects were tested to stop the joint at a given target under no-feedback, visual feedback, and tactile (dorsal and volar) feedback conditions. The absolute difference between the target and the response angle was recorded. Tests were repeated 4 times with ~ 1-week intervals. Two joint movement speeds were tested. The subjects performed best with visual feedback, and worst if no feedback was provided. Their performances with tactile feedback were not as good as in the visual feedback condition, but better than in the no-feedback condition. Subjects equally performed with volar and dorsal tactile feedback. The movement speed had no significant effects on tactile feedback. The performance improved with training only in tactile feedback conditions. The proprioceptive information from a motorized prosthesis can be provided through probes moving on the forearm skin, while the efficacy of the feedback may improve with extensive training.
AU  - Devecioğlu, İsmail
DA  - 2022/8//
DO  - 10.1007/S10439-022-02978-1
IS  - 8
KW  - Proprioception
KW  - Prosthesis
KW  - Sensory feedback
KW  - Sensory substitution
KW  - Touch
PB  - Springer
PY  - 2022
SP  - 991
EP  - 1000
TI  - Psychophysical Evaluation of Proprioceptive Feedback Through a Probe Sliding on the Forearm Skin of Healthy Humans
T2  - Annals of Biomedical Engineering
VL  - 50
ER  -
TY  - CONF
AB  - Lower limb amputation affects an estimated 1.71 million people in the US. The lack of sensory feedback and proprioception often causes loss of balance which heightens the risk of falls and injury. In this presented paper, a haptic feedback system named HapticLink was developed based on the weight distribution of the prosthetic foot to increase the individual's balance and the self-attribution of the prosthesis. The repeatability and linearity of four different force sensors were tested. The FlexiForce A201 sensors were identified as the optimal choice for the parameters and scenarios investigated. HapticLink consists of four A201 sensors, a microcontroller, and four Vibration Motors (VM). The developed system can determine and convey weight distribution on a prosthetic foot to the wearer as haptic feedback. Initial tests with Lower-Limb Prosthetic (LLP) users were conducted with quantitative results (Directional, Frequency, and Manually Applied Directional Perception tests avg. 94.44%, 79.17%, and 100%) and responses from the participants indicating that HapticLink may aid during single or double lower-limb amputee ambulation after establishing haptic feedback intensity comfort. Finally, the successful qualitative tests with a double lower-limb amputee imply the haptic feedback may be sufficient without requiring sensor fusion on the part of the participant from both the VMs and the proprioception of the contralateral leg. Clinical Relevance - - This establishes the utility of a simple, stand-alone 4:4 force sensor and haptic motor feedback system to aid during single or double lower-limb amputee ambulation.
AU  - Canton Leal, Jose Miguel
AU  - Gyllinsky, Joshua V.
AU  - Arredondo Zamudio, Abel Arturo
AU  - Mankodiya, Kunal
DA  - 2022/7//
DO  - 10.1109/EMBC48229.2022.9871460
KW  - Prosthetics
KW  - gait
KW  - haptic feedback
PB  - IEEE
PY  - 2022
SN  - 978-1-7281-2782-8
SP  - 4226
EP  - 4229
TI  - HapticLink: A Force-based Haptic Feedback System for Single and Double Lower-Limb Amputees
T2  - 2022 44th Annual International Conference of the IEEE Engineering in Medicine & Biology Society (EMBC)
UR  - https://ieeexplore.ieee.org/document/9871460/
VL  - 2022-July
ER  -
TY  - JOUR
AB  - In this paper, a head-worn wearable haptic feedback device (WHFD) is developed to communicate sensory information from an upper-limb prosthesis. A 14-week, 6-stage, between-subjects study was created to investigate the learning trajectory as participants were stimulated with haptic patterns conveying joint proprioception. Healthy participants were divided into three groups, with each group using a different haptic stimulation methods. 18 participants completed the study within 7-14 weekly sessions, demonstrating that participants were, in fact, learning to interpret the haptic information. Participants in the spatiotemporal stimulation group had some advantages in interpreting the haptic information over the others; however, each stimulation method has advantages that can be exploited and hybridized for future models of the WHFD. Overall, the proposed WHFD is an effective non-invasive device that can promote greater sensory awareness for wearers of prostheses.
AU  - Gallone, Marco
AU  - Naish, Michael D.
DO  - 10.1109/ICORR55369.2022.9896551
PB  - IEEE Computer Society
PY  - 2022
SN  - 9781665488297
TI  - Scalp-Targeted Haptic Proprioception for Upper-Limb Prosthetics
T2  - IEEE International Conference on Rehabilitation Robotics
VL  - 2022-July
ER  -
TY  - JOUR
AB  - In this study, for intention recognition, a convolutional neural network (CNN) classification model using the electromyography (EMG) signals acquired from the subject was developed. For sensory feedback, a rule-based wearable proprioceptive feedback haptic device, a new method for providing feedback on the grip information of a robotic prosthesis was proposed. Then, we constructed a closed-loop integrated system consisting of the CNN-based EMG classification model, the proposed haptic device, and a robotic prosthetic hand. Finally, an experiment was conducted in which the closed-loop integrated system was used to simultaneously evaluate the performance of the intention recognition and sensory feedback for a subject. The trained EMG classification model and the proposed haptic device showed the intention recognition and sensory feedback performance with 97% or higher accuracy in 10 grip states. Although some errors occurred in the intention recognition using the EMG classification model, in general, the grip intention of the subject was grasped relatively accurately, and the grip pattern was also accurately transmitted to the subject by the proposed haptic device. The integrated system which consists of the intention recognition using the CNN-based EMG classification model and the sensory feedback using the proposed haptic device is expected to be utilized for robotic prosthetic hand prosthesis control of limb loss participants.
AU  - Cha, Hyeongdo
AU  - An, Sion
AU  - Choi, Seoyoung
AU  - Yang, Seungun
AU  - Park, SangHyun
AU  - Park, Sukho
DA  - 2022/7//
DO  - 10.1109/TOH.2022.3177714
IS  - 3
KW  - Convolutional neural network
KW  - myoelectric control
KW  - myoelectric signal classification
KW  - proprioceptive feedback device
KW  - prosthetic hands
KW  - robotic hands
KW  - sensory feedback device
KW  - wearable device
PB  - Institute of Electrical and Electronics Engineers Inc.
PY  - 2022
SP  - 560
EP  - 571
TI  - Study on Intention Recognition and Sensory Feedback: Control of Robotic Prosthetic Hand Through EMG Classification and Proprioceptive Feedback Using Rule-based Haptic Device.
T2  - IEEE transactions on haptics
UR  - http://www.ncbi.nlm.nih.gov/pubmed/35622790
VL  - 15
ER  -
TY  - JOUR
AB  - Haptic and proprioceptive feedback is critical for sensorimotor integration when we use our hand to perform daily tasks. Here, we evaluated how externally evoked haptic and proprioceptive feedback and myoelectric control strategies affected the recognition of object properties when participants controlled a prosthetic hand. Fingertip haptic sensation was elicited using a transcutaneous nerve stimulation grid to encode the prosthetic's fingertip forces. An array of tactors elicited patterned vibratory stimuli to encode tactile-proprioceptive kinematic information of the prosthetic finger joint. Myoelectric signals of the finger flexor and extensor were used to control the position or velocity of joint angles of the prosthesis. Participants were asked to perform object property (stiffness and size) recognition, by controlling the prosthetic hand with concurrent haptic and tactile-proprioceptive feedback. With the evoked feedback, intact and amputee participants recognized the object stiffness and size at success rates ranging from 50% to 100% in both position and velocity control with no significant difference across control schemes. Our findings show that evoked somatosensory feedback in a non-invasive manner can facilitate closed-loop control of the prosthetic hand and allowed for simultaneous recognition of different object properties. The outcomes can facilitate our understanding on the role of sensory feedback during bidirectional human-machine interactions, which can potentially promote user experience in object interactions using prosthetic hands.
AU  - Vargas, Luis
AU  - Huang, He
AU  - Zhu, Yong
AU  - Hu, Xiaogang
DA  - 2022/1//
DO  - 10.1109/LRA.2021.3122897
IS  - 1
KW  - Haptic and proprioceptive sensation
KW  - size recognition
KW  - stiffness recognition
KW  - transcutaneous nerve stimulation
KW  - vibrotactile stimulation
PB  - Institute of Electrical and Electronics Engineers Inc.
PY  - 2022
SP  - 207
EP  - 214
TI  - Object Recognition via Evoked Sensory Feedback during Control of a Prosthetic Hand
T2  - IEEE Robotics and Automation Letters
VL  - 7
ER  -
TY  - JOUR
AB  - The direct neural stimulation of peripheral or central nervous systems has been shown as an effective tool to treat neurological conditions. The electrical activation of the nervous sensory pathway can be adopted to restore the artificial sense of touch and proprioception in people suffering from sensory-motor disorders. The modulation of the neural stimulation parameters has a direct effect on the electrically induced sensations, both when targeting the somatosensory cortex and the peripheral somatic nerves. The properties of the artificial sensations perceived, as their location, quality and intensity are strongly dependent on the direct modulation of pulse width, amplitude and frequency of the neural stimulation. Different sensory encoding schemes have been tested in patients showing distinct effects and outcomes according to their impact on the neural activation. Here, I reported the most adopted neural stimulation strategies to artificially encode somatosensation into the peripheral nervous system. The real-time implementation of these strategies in bionic devices is crucial to exploit the artificial sensory feedback in prosthetics. Thus, neural stimulation becomes a tool to directly communicate with the human nervous system. Given the importance of adding artificial sensory information to neuroprosthetic devices to improve their control and functionality, the choice of an optimal neural stimulation paradigm could increase the impact of prosthetic devices on the quality of life of people with sensorimotor disabilities.
AU  - Valle, Giacomo
DA  - 2022/11//
DO  - 10.1111/EJN.15822
IS  - 10
KW  - neural interface
KW  - neuromodulation
KW  - neuroprosthesis
KW  - peripheral nerve stimulation
KW  - sensory feedback
KW  - somatosensation
PB  - John Wiley and Sons Inc
PY  - 2022
SP  - 5888
EP  - 5901
TI  - Peripheral neurostimulation for encoding artificial somatosensations
T2  - European Journal of Neuroscience
VL  - 56
ER  -
TY  - CONF
AB  - Prosthetic limbs (and orthotic devices) have been used as a paradigm for the treatment and rehabilitation of neuropathic pain, such as phantom limb pain. Long-term adoption of the devices for the continued use in rehabilitation remains low in part due to reduced embodiment and the high cognitive load associated with controlling the device. Previous research has shown that incorporating sensory feedback in prostheses can provide proprioceptive information, increase control and manipulation of objects, and improve embodiment. However, feedback experienced by the user varies daily and requires constant parameter adjustments to maintain accurate and intuitive sensory perception, further preventing long term adoption. Work therefore needs to be explored that correlate feedback modalities to perception of tactile information, such as texture and pressure. The work presented in this paper begins to explore this by utilizing a deep-learning algorithm to classify the dissipation of vibration artefacts found in the EMG signals of able-bodied individuals to specific texture patterns. Four texture patterns were applied to 7 participants using two vibration motors and repeated 3 times. In post processing, a RNN network identified the artefact features along equidistantly spaced EMG electrodes and correctly classified unseen data from each participant.
AU  - Magbagbeola, Morenike
AU  - Miodownik, Mark
AU  - Hailes, Stephen
AU  - Loureiro, Rui C. V.
DA  - 2022/7//
DO  - 10.1109/ICORR55369.2022.9896412
KW  - Adaptive feedback
KW  - Artefacts
KW  - Dissipation
KW  - Electromyography
KW  - LSTM
KW  - Prosthetics
KW  - RNN
KW  - Robotics
KW  - Sensory substitution
KW  - Vibrations
PB  - IEEE
PY  - 2022
SN  - 978-1-6654-8829-7
SP  - 1
EP  - 6
TI  - Correlating Vibration Patterns to Perception of Tactile Information for Long-Term Prosthetic Limb Use and Continued Rehabilitation of Neuropathic Pain
T2  - 2022 International Conference on Rehabilitation Robotics (ICORR)
UR  - https://ieeexplore.ieee.org/document/9896412/
VL  - 2022-July
ER  -
TY  - JOUR
AB  - Background: In addition to a range of functional impairments seen in individuals with a lower-limb amputation, this population is at a substantially elevated risk of falls. Studies postulate that the lack of sensory feedback from the prosthetic limb contributes heavily to these impairments, but the extent to which sensation affects functional measures remains unclear. Research question: The purpose of this study is to determine how sensory impairments in the lower extremities relate to performance with common clinical functional measures of balance and gait in individuals with a lower-limb amputation. Here we evaluate the effects of somatosensory integrity to clinical and lab measures of static, reactive and dynamic balance, and gait stability. Methods: In 20 individuals with lower-limb amputation (AMP) and 20 age and gender-matched able-bodied controls (CON), we evaluated the effects of sensory integrity (pressure, proprioception, and vibration) on measures of balance and gait. Static, reactive, and dynamic balance were assessed using the Sensory Organization Test (SOT), Motor Control Test (MCT), and Functional Gait Assessment (FGA), respectively. Gait stability was assessed through measures of step length asymmetry and step width variability. Sensation was categorized into intact or impaired sensation by pressure thresholds and differences across groups were analyzed. Results: There were significant differences between AMP and CON groups for reliance on vision for static balance in the SOT, MCT, and FGA (p < 0.01). Despite differences across groups, there were no significant differences within the AMP group based on intact or impaired sensation across all functional measures. Significance: Despite being able to detect differences between able-bodied individuals and individuals with an amputation, these functional measures cannot distinguish between levels of impairment within participants with an amputation. These findings suggest that more challenging and robust metrics are needed to evaluate the effects of sensation and function in individuals with an amputation.
AU  - Petersen, BA A.
AU  - Sparto, PJ J.
AU  - Fisher, LE E.
DA  - 2023/1//
DO  - 10.1016/J.GAITPOST.2022.10.018
KW  - Amputation
KW  - Balance
KW  - Gait
KW  - Sensation
PB  - Elsevier B.V.
PY  - 2023
SP  - 104
EP  - 110
TI  - Clinical measures of balance and gait cannot differentiate somatosensory impairments in people with lower-limb amputation
T2  - Gait and Posture
VL  - 99
ER  -
TY  - JOUR
AB  - Background:Restoring touch perception for individuals with upper extremity limb loss is an ambitious task. It is important to understand how persons with upper limb loss think this would be best achieved.Methods:An anonymous online survey was developed to obtain data from prosthetic users. Participants ranked the perceived acceptability and effectiveness of noninvasive sensory feedback to areas of intact sensation not typically involved in sensory feedback (i.e., the arm). The focus was on 4 main types of haptic information-object contact, proprioception, surface texture, and grasp force-as well as how best to convey those senses with various stimuli. The users were asked to grade themselves in certain tasks and then analyze which tasks would be improved with sensory feedback. Associations were explored between demographic characteristics and interest in sensory feedback.Results:Nationally, prostheses providers sent more than 2000 email invitations to the online survey and received 142 unique responses. Responses indicated interest in sensory feedback through prosthetic limbs by individuals with upper limb loss. The most popular pairing of haptic information with sensory substitution was grasp force paired with gentle vibration. Tasks that most persons taking the survey agreed would benefit from sensory feedback were zipping a jacket, tying shoes, buttoning a shirt, and using a cup. No difference was observed in interest between sex and employment status, but a significant decrease (P =.004) was seen in interest among participants with more years of prosthetic use.Discussion:The results from this national survey of upper extremity prosthetic users can be used to help guide the development of noninvasive sensory feedback options.
AU  - Smither, F. Clay
AU  - Andrews, Karen L.
AU  - Scrabeck, Tyson L.
AU  - Lennon, Ryan J.
AU  - Zhao, Kristin D.
DA  - 2022/12//
DO  - 10.1097/PXR.0000000000000160
IS  - 6
KW  - haptics
KW  - prosthetic control
KW  - prosthetic design
KW  - sensory feedback
KW  - survey
KW  - upper limb loss
KW  - upper limb prostheses
PB  - Wolters Kluwer Health
PY  - 2022
SP  - 591
EP  - 600
TI  - Opinions on noninvasive sensory feedback of upper limb prosthetic users
T2  - Prosthetics and Orthotics International
VL  - 46
ER  -
TY  - JOUR
AB  - Introduction: In recent years, hand prostheses achieved relevant improvements in term of both motor and functional recovery. However, the rate of devices abandonment, also due to their poor embodiment, is still high. The embodiment defines the integration of an external object – in this case a prosthetic device – into the body scheme of an individual. One of the limiting factors causing lack of embodiment is the absence of a direct interaction between user and environment. Many studies focused on the extraction of tactile information via custom electronic skin technologies coupled with dedicated haptic feedback, though increasing the complexity of the prosthetic system. Contrary wise, this paper stems from the authors' preliminary works on multi-body prosthetic hand modeling and the identification of possible intrinsic information to assess object stiffness during interaction. Methods: Based on these initial findings, this work presents the design, implementation and clinical validation of a novel real-time stiffness detection strategy, without ad-hoc sensing, based on a Non-linear Logistic Regression (NLR) classifier. This exploits the minimum grasp information available from an under-sensorized and under-actuated myoelectric prosthetic hand, Hannes. The NLR algorithm takes as input motor-side current, encoder position, and reference position of the hand and provides as output a classification of the grasped object (no-object, rigid object, and soft object). This information is then transmitted to the user via vibratory feedback to close the loop between user control and prosthesis interaction. This implementation was validated through a user study conducted both on able bodied subjects and amputees. Results: The classifier achieved excellent performance in terms of F1Score (94.93%). Further, the able-bodied subjects and amputees were able to successfully detect the objects' stiffness with a F1Score of 94.08% and 86.41%, respectively, by using our proposed feedback strategy. This strategy allowed amputees to quickly recognize the objects' stiffness (response time of 2.82 s), indicating high intuitiveness, and it was overall appreciated as demonstrated by the questionnaire. Furthermore, an embodiment improvement was also obtained as highlighted by the proprioceptive drift toward the prosthesis (0.7 cm).
AU  - Bruni, Giulia
AU  - Marinelli, Andrea
AU  - Bucchieri, Anna
AU  - Boccardo, Nicolò
AU  - Caserta, Giulia
AU  - Di Domenico, Dario
AU  - Barresi, Giacinto
AU  - Florio, Astrid
AU  - Canepa, Michele
AU  - Tessari, Federico
AU  - Laffranchi, Matteo
AU  - De Michieli, Lorenzo
DO  - 10.3389/FNINS.2023.1078846
KW  - Hannes prosthetic hand
KW  - closed-loop control
KW  - non-linear logistic regression
KW  - stiffness recognition
KW  - vibromotor
KW  - vibrotactile feedback
PB  - Frontiers Media S.A.
PY  - 2023
[truncated: 314,690 more chars]
